# Supplementary material for: Coral-zooxanthellae meta-transcriptomics reveals integrated response to pollutant stress
Source: BMC Genomics. 2014 Jul 12;15(1):591. doi: 10.1186/1471-2164-15-591 (PMC4117956; doi:10.1186/1471-2164-15-591)
Supplement: Supplementary file 2 — Additional file 2: Supplemental Tables. (XLSX 3 MB) [file 12864_2014_6291_MOESM2_ESM.xlsx]

## Sheet: Table S1
	Table S1. Summary table of transcripts investigated using RT-qPCR.
	Microarray Probe ID	RefSeq	Description	Primer ID	Forward Primer Sequence	Primer ID	Reverse Primer Sequence
	NA	EU312080	(Internal Control) actin gene, partial cds. Acropora millepora	actin_f	GCT CCC CCA ACG ATG AAG AT	actin_r	GAC CCT CCA ATC CAT ACA GAG TAT TT
	Contig03325	XP_001624662	similar to cytochrome P450	c03325_f	GTA GTC TCG TCC TGT CGG ATT ACT C	c03325_r	TTT GAA TCG CCG AGG TAC TTA TC
	Contig03406	XP_971267	UDP-glucose 6-dehydrogenase[EC11122]	c03406_f	ATT GGT GGC CAA CGC TAT G	c03406_r	GCT CAC ACA ACC TAG AGA TGG AAT T
	Contig03961	XP_001700637	pyruvate kinase [EC27140]	c03961_f	AAT GGG CCG TGC CAA AC	c03961_r	CGT CAG CGC TCT GAA CGA
	Contig04866	AAU87579	major facilitator superfamily MFS_1	c04866_f	GCA GCC ACC ATG AAA CTC TTG	c04866_r	CCC GTC ACA GAC ACA TCG AA
	Contig05643	BAE65110	acyl-CoA synthetase [EC6213]	c05643_f	ACG TTG CCT TGG AGC TGA TC	c05643_r	GGC TTG CAA AAG AGC ACA CA
	Contig06023	XP_001624662	hypothetical LOC556280	c06023_f	TTT CCA TTG CCA GAG CTT GA	c06023_r	GGA GGC TTC ATG CCA TTC TC
	Contig07143	XP_780234	similar to ENSANGP00000017306	c07143_f	TGC ATC TTG CTG CTC GAA CT	c07143_r	GAC CCT ATC CCA GGT TGC TAT AAA
	Contig07816	ZP_01750245	chloroplast translation elongation factor G EF-G [EC3653]	c07816_f	AAC TTG CAC GTC GTC AAT GC	c07816_r	AAA TTT CTC AGC TCC GCA ATG
	Contig15230	XP_001625659	CYtochrome P450 family[EC114--]	c15230_f	CGC TCG CAT ATT AAA GAA ATA CAG TT	c15230_r	GCC ACT AAA GTA GCC CTG ATA ACG
	Contig16339	XP_001179448	similar to Pck1 protein [EC41132]	c16339_f	TCA CTC TGT TGG TGT GCC AAA	c16339_r	GGG TCT TGT CTG GGT TGC AT
	Contig17964	XP_647496	3-methyl-2-oxobutanoatedehydrogenase lipoamide [EC1241]	c17964_f	TTA TTC GGC GCT GAT CAT TG	c17964_r	GCA GAG ATC TCG GCA CCA AA
	Contig25605	AAW79366	chloroplast light harvesting complex protein	c25605_f	GCC TGA ACA CCC AAC TCG TT	c25605_r	CAT TCG GAG ACT TTG CCA TCA
	Contig28198	XP_001638304	similar to UDP glucuronosyltransferase 2 family polypeptideB4	c28198_f	GAG AAG AAA TGG TTG CCA AGG T	c28198_r	CAG TTT TCC AAT GCC CTT ATG G

## Sheet: Table S2
	Table S2a. RDX concentrations in experimental chambers over time. SD represents standard deviation.
	Present as a Figure to show the trend.
	Table S2b. Water quality parameters for Acropora formosa, 5d RDX dose-series exposure.

## Sheet: Table S3
Table S3. Phylogenetic characterizations for eukaryotic species within the Acropora formosa coral holobiont based on significant blastX matches. A strict taxonomy and inclusive taxonomy were developed. For the coral animal, the strict taxonomy only includes phylogenetic associations up to the class anthozoa while the strict taxonomy for the algal symbionts only include Symbiodinium species in add…
ID	GI	RefSeq	Organism	Strict Taxonomy	Inclusive Taxonomy	Phylogeny	Description (Transcript Code)	Bit Score	E-Value	Description (Sequence)
contig00022	1103865	AAB49329		N/A	N/A	N/A	formyl-tetrahydrofolate synthetase	1074	1e-311	length=10029 numreads=219		1599 Microbial ESTs with uncertain origin, designated as "Other"
contig00055	161661017	ABX75376	Lycosasingoriensis	Other	Coral	Animal - Arthropoda - Spider	translation elongation factor 2	145	1e-33	length=230 numreads=2
contig00075	13122812	AAK12647	Amblyomma sp.'Amb2'	Other	Coral	Animal - Tick	AF240836_1 elongation factor-1alpha	636	1e-180	length=1169 numreads=38
contig00081	156390523	XP_001635320	Nematostella vectensis	Coral	Coral	Animal - Anthozoa - starlet sea anemone	predicted protein	76	6e-13	length=207 numreads=1
contig00082	156403814	XP_001640103	Nematostella vectensis	Coral	Coral	Animal - Anthozoa - starlet sea anemone	predicted protein	391	6e-107	length=1100 numreads=39
contig00083	115655582	XP_780679	Strongylocentrotus purpuratus	Other	Coral	Animal - Echinoidea - Sea Urchin	PREDICTED: similar to granulin	94	2e-18	length=175 numreads=2
contig00085	156405298	XP_001640669	Nematostella vectensis	Coral	Coral	Animal - Anthozoa - starlet sea anemone	predicted protein	56	5e-07	length=379 numreads=8
contig00087	149727985	XP_001499890	Equus caballus	Other	Coral	Animal - Mammalia - horse	PREDICTED: similar to glutaminyl-peptidecyclotransferase	76	5e-13	length=159 numreads=2
contig00090	156368386	XP_001627675	Nematostella vectensis	Coral	Coral	Animal - Anthozoa - starlet sea anemone	predicted protein	109	4e-22	length=1160 numreads=55
contig00093	37779114	AAP20217	Pagrus major	Other	Coral	Animal - vertebrata - fish	40S ribosomal protein S15A	106	3e-22	length=420 numreads=7
contig00096	13359451	BAB33421	Pisumsativum	Other	Algal Symbiont	Plant - Angiosperm - garden pea	putative senescence-associated protein	166	5e-39	length=1211 numreads=54
contig00097	55743161	NP_001006658	Homo sapiens	Other	Coral	Animal - Mammalia - Human	WD repeat domain 35 isoform 1	61	2e-08	length=206 numreads=1
contig00109	156396428	XP_001637395	Nematostella vectensis	Coral	Coral	Animal - Anthozoa - starlet sea anemone	predicted protein	405	6e-111	length=1813 numreads=68
contig00114	21913167	AAM77465	Heterocapsatriquetra	Other	Algal Symbiont	Plant - estuarine dinoflagellate	oxygen evolving enhancer 1 precursor	410	7e-113	length=803 numreads=65
contig00119	156393973	XP_001636601	Nematostella vectensis	Coral	Coral	Animal - Anthozoa - starlet sea anemone	predicted protein	63	2e-08	length=684 numreads=33
contig00120	156386784	XP_001634091	Nematostella vectensis	Coral	Coral	Animal - Anthozoa - starlet sea anemone	predicted protein	131	8e-29	length=1065 numreads=34
contig00125	156348534	XP_001621884	Nematostella vectensis	Coral	Coral	Animal - Anthozoa - starlet sea anemone	predicted protein	63	6e-09	length=200 numreads=2
contig00126	156401438	XP_001639298	Nematostella vectensis	Coral	Coral	Animal - Anthozoa - starlet sea anemone	predicted protein	291	2e-77	length=570 numreads=14
contig00127	57914573	XP_555129	Anopheles gambiae str. PEST	Other	Coral	Animal - Insecta	AGAP008329-PA	70	3e-11	length=157 numreads=3
contig00129	71565267	AAH92686	Danio rerio	Other	Coral	Animal - vertebrata - zebra fish	Selenoprotein W, 1	103	2e-20	length=799 numreads=25
contig00132	156388831	XP_001634696	Nematostella vectensis	Coral	Coral	Animal - Anthozoa - starlet sea anemone	predicted protein	86	4e-16	length=322 numreads=3
contig00137	115754886	XP_788080	Strongylocentrotus purpuratus	Other	Coral	Animal - Echinoidea - Sea Urchin	PREDICTED: hypothetical protein	70	3e-11	length=229 numreads=4
contig00139	110756089	XP_001122009	Apis mellifera	Other	Coral	Animal - Insecta	PREDICTED: similar to HECT domain containing 1	80	3e-14	length=203 numreads=4
contig00140	156328537	XP_001618948	Nematostella vectensis	Coral	Coral	Animal - Anthozoa - starlet sea anemone	hypothetical protein NEMVEDRAFT_v1g8518	56	8e-07	length=109 numreads=1
contig00143	156371477	XP_001628790	Nematostella vectensis	Coral	Coral	Animal - Anthozoa - starlet sea anemone	predicted protein	411	4e-113	length=751 numreads=23
contig00145	156395055	XP_001636927	Nematostella vectensis	Coral	Coral	Animal - Anthozoa - starlet sea anemone	predicted protein	169	1e-40	length=618 numreads=8
contig00146	156383666	XP_001632954	Nematostella vectensis	Coral	Coral	Animal - Anthozoa - starlet sea anemone	predicted protein	191	1e-47	length=382 numreads=5
contig00151	156386226	XP_001633814	Nematostella vectensis	Coral	Coral	Animal - Anthozoa - starlet sea anemone	predicted protein	169	3e-41	length=458 numreads=5
contig00152	156385216	XP_001633527	Nematostella vectensis	Coral	Coral	Animal - Anthozoa - starlet sea anemone	predicted protein	212	1e-53	length=563 numreads=8
contig00154	156362416	XP_001625774	Nematostella vectensis	Coral	Coral	Animal - Anthozoa - starlet sea anemone	predicted protein	162	3e-38	length=877 numreads=21
contig00155	156404514	XP_001640452	Nematostella vectensis	Coral	Coral	Animal - Anthozoa - starlet sea anemone	predicted protein	426	9e-118	length=901 numreads=46
contig00164	45544523	BAD12572	Numida meleagris	Other	Coral	Animal - Aves - Helmeted Guineafowl	heat shock protein	795	3e-228	length=2043 numreads=51
contig00165	149713996	XP_001497553	Equus caballus	Other	Coral	Animal - Mammalia - horse	PREDICTED: similar to Putativedeoxyribose-phosphate aldolase (Phosphodeoxyriboaldolase)(Deoxyriboaldolase) (DERA)	72	1e-11	length=261 numreads=2
contig00170	74095865	NP_001027692	Ciona intestinalis	Other	Coral	Animal - Chordata - Sea squirt	Rac1 protein	319	6e-85	length=1796 numreads=35
contig00175	156367384	XP_001627397	Nematostella vectensis	Coral	Coral	Animal - Anthozoa - starlet sea anemone	predicted protein	181	1e-44	length=468 numreads=7
contig00176	48479191	AAT44870	Branchiostoma belcheritsingtaunese	Other	Coral	Animal - cephalochordate	vitellogenin-like protein	79	8e-13	length=1570 numreads=55
contig00178	67083847	AAY66858	Ixodes scapularis	Other	Coral	Animal - deer tick	ribosomal protein L22	67	2e-10	length=240 numreads=1
contig00181	156321363	XP_001618258	Nematostella vectensis	Coral	Coral	Animal - Anthozoa - starlet sea anemone	hypothetical protein NEMVEDRAFT_v1g155159	163	2e-38	length=790 numreads=95
contig00186	161367859	ABX71209	Carcinus maenas	Other	Coral	Animal - decapod - crab	glycosyl-phosphatidylinositol-linked carbonicanhydrase	191	9e-47	length=1285 numreads=73
contig00190	156408409	XP_001641849	Nematostella vectensis	Coral	Coral	Animal - Anthozoa - starlet sea anemone	predicted protein	129	6e-29	length=308 numreads=9
contig00194	156369738	XP_001628131	Nematostella vectensis	Coral	Coral	Animal - Anthozoa - starlet sea anemone	predicted protein	214	1e-54	length=414 numreads=9
contig00196	156396628	XP_001637495	Nematostella vectensis	Coral	Coral	Animal - Anthozoa - starlet sea anemone	predicted protein	386	3e-105	length=1701 numreads=55
contig00202	3319874	CAA06854	Branchiostoma floridae	Other	Coral	Animal - cephalochordate	F-spondin	106	2e-21	length=776 numreads=13
contig00205	71733128	AAZ40189	Aplysia californica	Other	Coral	Animal - Sea Slug	nonmuscle myosin II	102	9e-21	length=357 numreads=6
contig00206	156387773	XP_001634377	Nematostella vectensis	Coral	Coral	Animal - Anthozoa - starlet sea anemone	predicted protein	57	3e-06	length=1706 numreads=77
contig00207	156379905	XP_001631696	Nematostella vectensis	Coral	Coral	Animal - Anthozoa - starlet sea anemone	predicted protein	61	2e-08	length=446 numreads=7
contig00209	8886400	AAF80453	Riftia pachyptila	Other	Coral	Animal - Annelida - Giant tube worms, Riftia pachyptila, are marine invertebrates in the phylum Annelida	AF162271_1 fibrillar collagen	111	2e-22	length=1302 numreads=56
contig00214	157749299	XP_001678363	Caenorhabditisbriggsae AF16	Other	Coral	Animal - nematode (roundworm)	Hypothetical protein CBG21915	72	2e-11	length=567 numreads=11
contig00220	396743	CAA52402	Podocoryne carnea	Other	Coral	Animal - Hydrozoa - Jellyfish	Pod-EPPT	80	1e-13	length=895 numreads=17
contig00224	156367258	XP_001627335	Nematostella vectensis	Coral	Coral	Animal - Anthozoa - starlet sea anemone	predicted protein	176	3e-42	length=857 numreads=22
contig00225	156385194	XP_001633516	Nematostella vectensis	Coral	Coral	Animal - Anthozoa - starlet sea anemone	predicted protein	195	3e-48	length=595 numreads=16
contig00227	3122765	O14802		N/A	N/A	N/A	RPC1_HUMAN DNA-directed RNA polymerase III subunit RPC1(RNA polymerase III subunit C1) (DNA-directed RNA polymerase IIIsubunit A) (DNA-directed RNA polymerase III largest subunit) (RPC155)(C160)	131	1e-29	length=312 numreads=4
contig00231	118781793	XP_311862	Anopheles gambiae str. PEST	Other	Coral	Animal - Insecta	AGAP003016-PA	187	1e-45	length=909 numreads=13
contig00232	156349381	XP_001622034	Nematostella vectensis	Coral	Coral	Animal - Anthozoa - starlet sea anemone	hypothetical protein NEMVEDRAFT_v1g142815	89	2e-16	length=587 numreads=19
contig00233	156387606	XP_001634294	Nematostella vectensis	Coral	Coral	Animal - Anthozoa - starlet sea anemone	predicted protein	272	1e-71	length=591 numreads=13
contig00235	156361938	XP_001625540	Nematostella vectensis	Coral	Coral	Animal - Anthozoa - starlet sea anemone	predicted protein	183	4e-44	length=1891 numreads=58
contig00240	89268151	CAJ82256	Xenopus tropicalis	Other	Coral	Animal - amphibian - frog	granulin	101	2e-20	length=297 numreads=15
contig00241	145485991	XP_001429003	Paramecium tetraurelia strain d4-2	Other	Other	Protist - photosynthetic unicellular organism	hypothetical protein GSPATT00031837001	64	3e-08	length=2371 numreads=112
contig00243	156379496	XP_001631493	Nematostella vectensis	Coral	Coral	Animal - Anthozoa - starlet sea anemone	predicted protein	366	1e-99	length=831 numreads=18
contig00247	156399971	XP_001638774	Nematostella vectensis	Coral	Coral	Animal - Anthozoa - starlet sea anemone	predicted protein	172	2e-41	length=754 numreads=15
contig00249	156368274	XP_001627620	Nematostella vectensis	Coral	Coral	Animal - Anthozoa - starlet sea anemone	predicted protein	98	1e-18	length=1683 numreads=39
contig00252	156407408	XP_001641536	Nematostella vectensis	Coral	Coral	Animal - Anthozoa - starlet sea anemone	predicted protein	263	2e-68	length=903 numreads=33
contig00255	99653631	BAE94663	Galaxea fascicularis	Coral	Coral	Animal - Anthozoa - Galaxy Coral	egg protein	178	5e-43	length=702 numreads=7
contig00256	148227484	NP_001087185	Xenopuslaevis	Other	Coral	Animal - amphibian - African Clawed Frogs	RNA binding motif protein 13-like	290	1e-76	length=744 numreads=15
contig00257	156356489	XP_001623955	Nematostella vectensis	Coral	Coral	Animal - Anthozoa - starlet sea anemone	predicted protein	87	2e-16	length=407 numreads=6
contig00260	67084007	AAY66938	Ixodes scapularis	Other	Coral	Animal - deer tick	ribosomal protein L11	186	4e-46	length=330 numreads=3
contig00263	20065784	NP_612816	Acroporatenuis	Coral	Coral	Animal - Anthozoa - coral	ND5_16049 NADH dehydrogenase subunit 5	331	1e-88	length=1937 numreads=58
contig00269	156404264	XP_001640327	Nematostella vectensis	Coral	Coral	Animal - Anthozoa - starlet sea anemone	predicted protein	359	1e-97	length=664 numreads=20
contig00276	156353879	XP_001623136	Nematostella vectensis	Coral	Coral	Animal - Anthozoa - starlet sea anemone	predicted protein	73	8e-12	length=512 numreads=12
contig00284	115733130	XP_789738	Strongylocentrotus purpuratus	Other	Coral	Animal - Echinoidea - Sea Urchin	PREDICTED: similar to Rh type C glycoprotein-likeprotein	330	2e-88	length=1829 numreads=43
contig00292	156367311	XP_001627361	Nematostella vectensis	Coral	Coral	Animal - Anthozoa - starlet sea anemone	predicted protein	82	9e-15	length=371 numreads=4
contig00293	158187834	ABW23206	Eurythoe complanata	Other	Coral	Animal - marine polychaete	ribosomal protein rps12	134	3e-30	length=557 numreads=13
contig00314	89954505	ABD83654	Dermacentorvariabilis	Other	Coral	Animal - arthropod - tick	hemelipoglycoprotein precursor	141	2e-32	length=202 numreads=3
contig00315	7661744	NP_054757	Homosapiens	Other	Coral	Animal - Mammalia - Human	basic leucine zipper and W2 domains 2	53	4e-06	length=266 numreads=4
contig00352	2352270	AAB68801	Rhipicephalusappendiculatus	Other	Coral	Animal - Arthropoda - Arachnid - Tick	immunoglobulin G binding protein A	113	1e-23	length=626 numreads=8
contig00356	40888893	AAR97292	Amblyomma hebraeum	Other	Coral	Animal - Tick	hebreain	61	4e-08	length=567 numreads=16
contig00400	45479213	AAS66656	Rhipicephalus haemaphysaloideshaemaphysaloides	Other	Coral	Animal - Arthropoda - Arachnid - Tick	unknown	79	1e-12	length=2157 numreads=45
contig00418	5542453	1QRH		N/A	N/A	N/A	A Chain A, X-Ray Structure Of The Dna-Eco Ri EndonucleaseComplexes With An R145k Mutation At 2.7 A	119	7e-26	length=194 numreads=2
contig00461	156406510	XP_001641088	Nematostella vectensis	Coral	Coral	Animal - Anthozoa - starlet sea anemone	predicted protein	122	2e-26	length=561 numreads=7
contig00471	149571537	XP_001518656	Ornithorhynchus anatinus	Other	Coral	Animal - mamalia - Platypus	PREDICTED: similar to glutathione reductase,partial	86	5e-16	length=376 numreads=10
contig00474	85074861	XP_965798	Neurospora crassaOR74A	Other	Other	Fungi - phylum Ascomycota - red bread mold of the	hypothetical protein NCU00658	63	1e-08	length=641 numreads=17
contig00478	156406000	XP_001641019	Nematostella vectensis	Coral	Coral	Animal - Anthozoa - starlet sea anemone	predicted protein	367	2e-100	length=578 numreads=7
contig00480	156402720	XP_001639738	Nematostella vectensis	Coral	Coral	Animal - Anthozoa - starlet sea anemone	predicted protein	79	1e-13	length=149 numreads=2
contig00481	125819879	XP_001341962	Daniorerio	Other	Coral	Animal - vertebrata - zebra fish	PREDICTED: similar to polyprotein	61	2e-08	length=210 numreads=1
contig00482	24653827	NP_523751	Drosophila melanogaster	Other	Coral	Animal - insecta - fruit fly	ADP ribosylation factor 51F CG8156-PA, isoform A	172	5e-42	length=462 numreads=10
contig00484	156402534	XP_001639645	Nematostella vectensis	Coral	Coral	Animal - Anthozoa - starlet sea anemone	predicted protein	304	5e-81	length=627 numreads=11
contig00490	7706511	NP_057416	Homo sapiens	Other	Coral	Animal - Mammalia - Human	selenoprotein X, 1	145	2e-33	length=562 numreads=9
contig00491	4758112	NP_004631	Homo sapiens	Other	Coral	Animal - Mammalia - Human	HLA-B associated transcript 1	492	2e-137	length=967 numreads=19
contig00492	158290998	XP_312521	Anopheles gambiae str. PEST	Other	Coral	Animal - Insecta	AGAP002424-PA	72	9e-12	length=221 numreads=5
contig00496	156397352	XP_001637855	Nematostella vectensis	Coral	Coral	Animal - Anthozoa - starlet sea anemone	predicted protein	197	8e-49	length=803 numreads=25
contig00497	156361865	XP_001625504	Nematostella vectensis	Coral	Coral	Animal - Anthozoa - starlet sea anemone	predicted protein	83	4e-15	length=195 numreads=2
contig00499	156386528	XP_001633964	Nematostella vectensis	Coral	Coral	Animal - Anthozoa - starlet sea anemone	predicted protein	117	1e-25	length=421 numreads=8
contig00504	156354930	XP_001623433	Nematostella vectensis	Coral	Coral	Animal - Anthozoa - starlet sea anemone	predicted protein	59	8e-08	length=188 numreads=3
contig00505	156358447	XP_001624530	Nematostella vectensis	Coral	Coral	Animal - Anthozoa - starlet sea anemone	predicted protein	84	2e-15	length=391 numreads=11
contig00512	156402379	XP_001639568	Nematostella vectensis	Coral	Coral	Animal - Anthozoa - starlet sea anemone	predicted protein	112	8e-24	length=389 numreads=9
contig00514	156374366	XP_001629778	Nematostella vectensis	Coral	Coral	Animal - Anthozoa - starlet sea anemone	predicted protein	66	5e-10	length=277 numreads=4
contig00521	156366923	XP_001627170	Nematostella vectensis	Coral	Coral	Animal - Anthozoa - starlet sea anemone	predicted protein	202	7e-51	length=327 numreads=7
contig00526	71849674	AAZ50618	Anemonia viridis	Coral	Coral	Animal - Anthozoa - anemone	catalase	77	3e-13	length=181 numreads=4
contig00527	71849674	AAZ50618	Anemonia viridis	Coral	Coral	Animal - Anthozoa - anemone	catalase	820	5e-236	length=1628 numreads=136
contig00528	156405625	XP_001640832	Nematostella vectensis	Coral	Coral	Animal - Anthozoa - starlet sea anemone	predicted protein	216	3e-54	length=939 numreads=23
contig00530	156371364	XP_001628734	Nematostella vectensis	Coral	Coral	Animal - Anthozoa - starlet sea anemone	predicted protein	408	7e-112	length=1871 numreads=52
contig00531	156355361	XP_001623637	Nematostella vectensis	Coral	Coral	Animal - Anthozoa - starlet sea anemone	predicted protein	89	3e-16	length=697 numreads=9
contig00535	156356306	XP_001623867	Nematostella vectensis	Coral	Coral	Animal - Anthozoa - starlet sea anemone	predicted protein	85	1e-15	length=266 numreads=3
contig00541	156374101	XP_001629647	Nematostella vectensis	Coral	Coral	Animal - Anthozoa - starlet sea anemone	predicted protein	184	2e-45	length=561 numreads=6
contig00547	153791802	NP_001093339	Xenopus laevis	Other	Coral	Animal - amphibian - African Clawed Frogs	cAMP-dependent protein kinase catalyticsubunit alpha	585	2e-165	length=1281 numreads=19
contig00548	156395918	XP_001637357	Nematostella vectensis	Coral	Coral	Animal - Anthozoa - starlet sea anemone	predicted protein	63	7e-09	length=491 numreads=10
contig00554	72012955	XP_781782	Strongylocentrotus purpuratus	Other	Coral	Animal - Echinoidea - Sea Urchin	PREDICTED: hypothetical protein	432	3e-119	length=1451 numreads=47
contig00555	156384232	XP_001633235	Nematostella vectensis	Coral	Coral	Animal - Anthozoa - starlet sea anemone	predicted protein	79	1e-13	length=568 numreads=12
contig00562	75832120	NP_001019725	Bos taurus	Other	Coral	Animal - Mammalia - cattle	TNFAIP3 interacting protein 1	64	7e-09	length=657 numreads=15
contig00570	156389561	XP_001635059	Nematostella vectensis	Coral	Coral	Animal - Anthozoa - starlet sea anemone	predicted protein	398	6e-109	length=1070 numreads=27
contig00572	156393384	XP_001636308	Nematostella vectensis	Coral	Coral	Animal - Anthozoa - starlet sea anemone	predicted protein	210	1e-52	length=746 numreads=11
contig00577	156398586	XP_001638269	Nematostella vectensis	Coral	Coral	Animal - Anthozoa - starlet sea anemone	predicted protein	68	1e-10	length=347 numreads=15
contig00581	156390656	XP_001635386	Nematostella vectensis	Coral	Coral	Animal - Anthozoa - starlet sea anemone	predicted protein	205	9e-52	length=433 numreads=17
contig00584	156371518	XP_001628810	Nematostella vectensis	Coral	Coral	Animal - Anthozoa - starlet sea anemone	predicted protein	74	6e-12	length=624 numreads=20
contig00587	156399612	XP_001638595	Nematostella vectensis	Coral	Coral	Animal - Anthozoa - starlet sea anemone	predicted protein	110	3e-23	length=367 numreads=10
contig00588	156399612	XP_001638595	Nematostella vectensis	Coral	Coral	Animal - Anthozoa - starlet sea anemone	predicted protein	156	4e-37	length=440 numreads=11
contig00590	156350381	XP_001622259	Nematostella vectensis	Coral	Coral	Animal - Anthozoa - starlet sea anemone	hypothetical protein NEMVEDRAFT_v1g248528	67	2e-09	length=1110 numreads=15
contig00591	156356029	XP_001623734	Nematostella vectensis	Coral	Coral	Animal - Anthozoa - starlet sea anemone	predicted protein	245	9e-63	length=1350 numreads=27
contig00594	124001097	XP_001276969	Trichomonasvaginalis G3	Other	Other	Protozoan - anaerobic, flagellated protozoan, a form of microorganism. The parasitic microorganism is the causative agent of trichomoniasis	hypothetical protein TVAG_120590	61	1e-07	length=1276 numreads=43
contig00598	146163394	XP_001011355	Tetrahymena thermophila SB210	Other	Other	Protist - ciliated protozoan	Protein kinase C terminal domain containingprotein	64	3e-09	length=186 numreads=2
contig00601	156371204	XP_001628655	Nematostella vectensis	Coral	Coral	Animal - Anthozoa - starlet sea anemone	predicted protein	180	6e-44	length=577 numreads=7
contig00602	156373939	XP_001629567	Nematostella vectensis	Coral	Coral	Animal - Anthozoa - starlet sea anemone	predicted protein	152	6e-36	length=386 numreads=7
contig00608	115612023	XP_001175510	Strongylocentrotus purpuratus	Other	Coral	Animal - Echinoidea - Sea Urchin	PREDICTED: similar to TPD52L2	86	2e-15	length=751 numreads=10
contig00613	115666703	XP_001188061	Strongylocentrotus purpuratus	Other	Coral	Animal - Echinoidea - Sea Urchin	PREDICTED: similar to scavenger receptorcysteine-rich protein	115	7e-25	length=432 numreads=9
contig00619	156397107	XP_001637733	Nematostella vectensis	Coral	Coral	Animal - Anthozoa - starlet sea anemone	predicted protein	237	1e-60	length=963 numreads=38
contig00620	157278293	NP_001098248	Oryzias latipes	Other	Coral	Animal - Vertebrata - fish - Medaka and Japanese killifish	beclin 1	104	7e-21	length=645 numreads=11
contig00621	41053413	NP_956970	Danio rerio	Other	Coral	Animal - vertebrata - zebra fish	hypothetical protein LOC393649	98	2e-19	length=215 numreads=4
contig00628	156405739	XP_001640889	Nematostella vectensis	Coral	Coral	Animal - Anthozoa - starlet sea anemone	predicted protein	68	6e-10	length=850 numreads=17
contig00630	125838883	XP_694855	Danio rerio	Other	Coral	Animal - vertebrata - zebra fish	PREDICTED: hypothetical protein	107	2e-22	length=341 numreads=5
contig00632	156400094	XP_001638835	Nematostella vectensis	Coral	Coral	Animal - Anthozoa - starlet sea anemone	predicted protein	56	7e-07	length=151 numreads=2
contig00636	156374976	XP_001629859	Nematostella vectensis	Coral	Coral	Animal - Anthozoa - starlet sea anemone	predicted protein	158	1e-37	length=340 numreads=6
contig00637	156401334	XP_001639246	Nematostella vectensis	Coral	Coral	Animal - Anthozoa - starlet sea anemone	predicted protein	184	8e-45	length=742 numreads=18
contig00638	156365801	XP_001626831	Nematostella vectensis	Coral	Coral	Animal - Anthozoa - starlet sea anemone	predicted protein	195	2e-48	length=532 numreads=15
contig00641	156402814	XP_001639785	Nematostella vectensis	Coral	Coral	Animal - Anthozoa - starlet sea anemone	predicted protein	71	2e-11	length=338 numreads=3
contig00643	52219052	NP_001004603	Danio rerio	Other	Coral	Animal - vertebrata - zebra fish	argininosuccinate synthetase	200	3e-49	length=1143 numreads=24
contig00644	118367949	XP_001017184	Tetrahymena thermophila SB210	Other	Other	Protist - ciliated protozoan	hypothetical protein TTHERM_00194310	63	3e-08	length=1081 numreads=26
contig00645	156387842	XP_001634411	Nematostella vectensis	Coral	Coral	Animal - Anthozoa - starlet sea anemone	predicted protein	109	8e-23	length=287 numreads=5
contig00647	148228402	NP_001090548	Xenopus laevis	Other	Coral	Animal - amphibian - African Clawed Frogs	aldehyde dehydrogenase 4 family, member A1	322	2e-86	length=835 numreads=16
contig00652	156398259	XP_001638106	Nematostella vectensis	Coral	Coral	Animal - Anthozoa - starlet sea anemone	predicted protein	194	1e-48	length=400 numreads=6
contig00653	156378092	XP_001630978	Nematostella vectensis	Coral	Coral	Animal - Anthozoa - starlet sea anemone	predicted protein	114	1e-24	length=358 numreads=5
contig00655	119904867	XP_610144	Bos taurus	Other	Coral	Animal - Mammalia - cattle	PREDICTED: similar to ATP-binding cassettetransporter C4, partial	55	1e-06	length=136 numreads=3
contig00657	158591075	EDP29688	Brugia malayi	Other	Coral	Animal - nematode (roundworm)	Lipase family protein	88	2e-16	length=523 numreads=10
contig00658	156381088	XP_001632098	Nematostella vectensis	Coral	Coral	Animal - Anthozoa - starlet sea anemone	predicted protein	87	2e-16	length=294 numreads=4
contig00659	156405006	XP_001640523	Nematostella vectensis	Coral	Coral	Animal - Anthozoa - starlet sea anemone	predicted protein	602	2e-170	length=1105 numreads=40
contig00660	156357206	XP_001624113	Nematostella vectensis	Coral	Coral	Animal - Anthozoa - starlet sea anemone	predicted protein	64	3e-09	length=136 numreads=2
contig00661	156363865	XP_001626260	Nematostella vectensis	Coral	Coral	Animal - Anthozoa - starlet sea anemone	predicted protein	324	3e-87	length=635 numreads=18
contig00666	68356132	XP_685183	Danio rerio	Other	Coral	Animal - vertebrata - zebra fish	PREDICTED: similar to 19.9kD myosin light chainisoform 1	188	2e-46	length=524 numreads=10
contig00676	156391082	XP_001635598	Nematostella vectensis	Coral	Coral	Animal - Anthozoa - starlet sea anemone	predicted protein	174	3e-42	length=510 numreads=11
contig00677	156405936	XP_001640987	Nematostella vectensis	Coral	Coral	Animal - Anthozoa - starlet sea anemone	predicted protein	90	1e-16	length=668 numreads=15
contig00678	156389476	XP_001635017	Nematostella vectensis	Coral	Coral	Animal - Anthozoa - starlet sea anemone	predicted protein	271	1e-70	length=1515 numreads=60
contig00679	156359959	XP_001625030	Nematostella vectensis	Coral	Coral	Animal - Anthozoa - starlet sea anemone	predicted protein	520	6e-146	length=1043 numreads=17
contig00681	72006265	XP_799952	Strongylocentrotus purpuratus	Other	Coral	Animal - Echinoidea - Sea Urchin	PREDICTED: hypothetical protein	72	1e-11	length=235 numreads=3
contig00684	156370953	XP_001628531	Nematostella vectensis	Coral	Coral	Animal - Anthozoa - starlet sea anemone	predicted protein	64	2e-09	length=317 numreads=10
contig00691	156364548	XP_001626409	Nematostella vectensis	Coral	Coral	Animal - Anthozoa - starlet sea anemone	predicted protein	108	6e-22	length=787 numreads=20
contig00693	47221747	CAG08801	Tetraodon nigroviridis	Other	Coral	Animal - green spotted puffer fish	unnamed protein product	113	4e-24	length=399 numreads=8
contig00712	47207874	CAF90637	Tetraodon nigroviridis	Other	Coral	Animal - green spotted puffer fish	unnamed protein product	99	8e-20	length=350 numreads=7
contig00715	148230274	NP_001085721	Xenopus laevis	Other	Coral	Animal - amphibian - African Clawed Frogs	MGC80593 protein	64	2e-09	length=235 numreads=4
contig00718	156379805	XP_001631646	Nematostella vectensis	Coral	Coral	Animal - Anthozoa - starlet sea anemone	predicted protein	184	4e-45	length=705 numreads=15
contig00721	156408259	XP_001641774	Nematostella vectensis	Coral	Coral	Animal - Anthozoa - starlet sea anemone	predicted protein	57	4e-07	length=137 numreads=3
contig00722	77993332	NP_001030153	Danio rerio	Other	Coral	Animal - vertebrata - zebra fish	glutamine-fructose-6-phosphate transaminase 1	153	1e-35	length=682 numreads=8
contig00724	156395768	XP_001637282	Nematostella vectensis	Coral	Coral	Animal - Anthozoa - starlet sea anemone	predicted protein	55	7e-06	length=978 numreads=19
contig00729	156354272	XP_001623322	Nematostella vectensis	Coral	Coral	Animal - Anthozoa - starlet sea anemone	predicted protein	226	3e-57	length=998 numreads=17
contig00730	73536662	XP_847750	Leishmaniamajor strain Friedlin	Other	Other	Protozoan - Trypanosomatid protozoa	ADP ribosylation factor 3, putative	64	2e-09	length=286 numreads=4
contig00731	32766509	AAH54989	Xenopus laevis	Other	Coral	Animal - amphibian - African Clawed Frogs	LOC398672 protein	74	2e-12	length=321 numreads=5
contig00735	156386782	XP_001634090	Nematostella vectensis	Coral	Coral	Animal - Anthozoa - starlet sea anemone	predicted protein	62	1e-08	length=152 numreads=3
contig00738	156357086	XP_001624055	Nematostella vectensis	Coral	Coral	Animal - Anthozoa - starlet sea anemone	predicted protein	62	1e-08	length=190 numreads=3
contig00740	156390236	XP_001635177	Nematostella vectensis	Coral	Coral	Animal - Anthozoa - starlet sea anemone	predicted protein	101	2e-20	length=224 numreads=3
contig00742	156376753	XP_001630523	Nematostella vectensis	Coral	Coral	Animal - Anthozoa - starlet sea anemone	predicted protein	77	7e-13	length=552 numreads=5
contig00746	149456537	XP_001518746	Ornithorhynchus anatinus	Other	Coral	Animal - mamalia - Platypus	PREDICTED: similar to SET translocation(myeloid leukemia-associated), partial	67	2e-10	length=330 numreads=5
contig00750	62858043	NP_001016536	Xenopus tropicalis	Other	Coral	Animal - amphibian - frog	glutamate-cysteine ligase, modifier subunit	112	1e-22	length=1423 numreads=30
contig00754	147901972	NP_001087879	Xenopus laevis	Other	Coral	Animal - amphibian - African Clawed Frogs	MGC82075 protein	53	4e-06	length=253 numreads=4
contig00755	156374347	XP_001629769	Nematostella vectensis	Coral	Coral	Animal - Anthozoa - starlet sea anemone	predicted protein	121	1e-26	length=319 numreads=3
contig00756	115665301	XP_791586	Strongylocentrotus purpuratus	Other	Coral	Animal - Echinoidea - Sea Urchin	PREDICTED: hypothetical protein	63	6e-09	length=190 numreads=4
contig00757	22758886	AAN05602	Argopecten irradians	Other	Coral	Animal - bivalve - Atlantic bay scallop	ribosomal protein S7	289	2e-76	length=651 numreads=23
contig00761	148232882	NP_001090612	Xenopuslaevis	Other	Coral	Animal - amphibian - African Clawed Frogs	hypothetical protein LOC100036858	213	4e-53	length=1675 numreads=38
contig00766	156375011	XP_001629876	Nematostella vectensis	Coral	Coral	Animal - Anthozoa - starlet sea anemone	predicted protein	108	1e-22	length=211 numreads=4
contig00773	156389287	XP_001634923	Nematostella vectensis	Coral	Coral	Animal - Anthozoa - starlet sea anemone	predicted protein	149	6e-35	length=402 numreads=5
contig00774	33413916	AAP45779	Sminthopsis macroura	Other	Coral	Animalia - mammalia - Striped-faced Dunnart (Sminthopsis macroura) is an Australian marsupial	uncoupling protein 2	87	3e-16	length=232 numreads=4
contig00781	118197965	ABK78771	Acroporamillepora	Coral	Coral	Animal - Anthozoa - coral	complement component C3-like protein	119	9e-26	length=183 numreads=3
contig00783	91091472	XP_973252	Triboliumcastaneum	Other	Coral	Animal - Insecta - flour beetles	PREDICTED: similar to CG5873-PA	262	1e-67	length=1772 numreads=60
contig00784	156400874	XP_001639017	Nematostella vectensis	Coral	Coral	Animal - Anthozoa - starlet sea anemone	predicted protein	81	2e-14	length=132 numreads=3
contig00785	156404486	XP_001640438	Nematostella vectensis	Coral	Coral	Animal - Anthozoa - starlet sea anemone	predicted protein	98	1e-19	length=389 numreads=8
contig00797	45387547	NP_991119	Danio rerio	Other	Coral	Animal - vertebrata - zebra fish	COP9 constitutive photomorphogenic homolog subunit4	282	1e-74	length=636 numreads=13
contig00799	115942281	XP_001176285	Strongylocentrotus purpuratus	Other	Coral	Animal - Echinoidea - Sea Urchin	PREDICTED: similar to apoptosis-linked gene 2	258	8e-67	length=1081 numreads=21
contig00803	74001433	XP_852752	Canis familiaris	Other	Coral	Animal - Mammalia - dog	PREDICTED: similar to MORC family CW-type zincfinger 3	109	7e-23	length=229 numreads=7
contig00804	156390184	XP_001635151	Nematostella vectensis	Coral	Coral	Animal - Anthozoa - starlet sea anemone	predicted protein	143	3e-33	length=480 numreads=7
contig00807	156375296	XP_001630017	Nematostella vectensis	Coral	Coral	Animal - Anthozoa - starlet sea anemone	predicted protein	236	1e-60	length=718 numreads=28
contig00811	28628941	AAO49408	Cyprinus carpio	Other	Coral	Animal - vertebrata - fish - carp	AF485331_1 elongation factor 1-alpha; EF-1-alpha	768	2e-220	length=1449 numreads=245
contig00812	156406885	XP_001641275	Nematostella vectensis	Coral	Coral	Animal - Anthozoa - starlet sea anemone	predicted protein	119	7e-26	length=506 numreads=9
contig00816	156385144	XP_001633491	Nematostella vectensis	Coral	Coral	Animal - Anthozoa - starlet sea anemone	predicted protein	153	3e-36	length=452 numreads=7
contig00818	55742120	NP_001007119	Danio rerio	Other	Coral	Animal - vertebrata - zebra fish	helentron 4 helitron-like transposonreplicase/helicase/endonuclease	92	9e-18	length=361 numreads=8
contig00822	68423127	XP_698401	Danio rerio	Other	Coral	Animal - vertebrata - zebra fish	PREDICTED: hypothetical protein	72	6e-12	length=274 numreads=7
contig00824	156408682	XP_001641985	Nematostella vectensis	Coral	Coral	Animal - Anthozoa - starlet sea anemone	predicted protein	506	5e-141	length=2488 numreads=60
contig00827	148356967	BAF62991	Gallus gallus	Other	Coral	Animal - Aves - chicken	hypothetical protein	57	2e-06	length=846 numreads=15
contig00828	156363329	XP_001625997	Nematostella vectensis	Coral	Coral	Animal - Anthozoa - starlet sea anemone	predicted protein	179	3e-44	length=366 numreads=7
contig00829	156379303	XP_001631397	Nematostella vectensis	Coral	Coral	Animal - Anthozoa - starlet sea anemone	predicted protein	176	6e-43	length=511 numreads=10
contig00830	156399612	XP_001638595	Nematostella vectensis	Coral	Coral	Animal - Anthozoa - starlet sea anemone	predicted protein	98	2e-19	length=532 numreads=11
contig00831	156377724	XP_001630796	Nematostella vectensis	Coral	Coral	Animal - Anthozoa - starlet sea anemone	predicted protein	71	3e-11	length=569 numreads=6
contig00832	47219852	CAF97122	Tetraodon nigroviridis	Other	Coral	Animal - green spotted puffer fish	unnamed protein product	59	1e-07	length=230 numreads=4
contig00835	115928239	XP_780596	Strongylocentrotus purpuratus	Other	Coral	Animal - Echinoidea - Sea Urchin	PREDICTED: similar to Pcoln3 protein	57	3e-07	length=337 numreads=6
contig00836	156373176	XP_001629409	Nematostella vectensis	Coral	Coral	Animal - Anthozoa - starlet sea anemone	predicted protein	164	1e-38	length=971 numreads=19
contig00837	156355412	XP_001623662	Nematostella vectensis	Coral	Coral	Animal - Anthozoa - starlet sea anemone	predicted protein	148	4e-34	length=593 numreads=6
contig00840	156552625	XP_001600381	Nasoniavitripennis	Other	Coral	Animal - insecta - jewel wasp	PREDICTED: similar to rCG46800	60	4e-08	length=220 numreads=4
contig00843	91079674	XP_967161	Tribolium castaneum	Other	Coral	Animal - Insecta - flour beetles	PREDICTED: similar to CG8053-PA, isoform A	89	5e-17	length=351 numreads=7
contig00844	156357164	XP_001624093	Nematostella vectensis	Coral	Coral	Animal - Anthozoa - starlet sea anemone	predicted protein	205	2e-51	length=593 numreads=8
contig00846	156404378	XP_001640384	Nematostella vectensis	Coral	Coral	Animal - Anthozoa - starlet sea anemone	predicted protein	364	4e-99	length=824 numreads=15
contig00847	156343826	XP_001621129	Nematostella vectensis	Coral	Coral	Animal - Anthozoa - starlet sea anemone	hypothetical protein NEMVEDRAFT_v1g222334	87	2e-16	length=217 numreads=3
contig00848	156368353	XP_001627659	Nematostella vectensis	Coral	Coral	Animal - Anthozoa - starlet sea anemone	predicted protein	201	8e-50	length=868 numreads=19
contig00849	156383537	XP_001632890	Nematostella vectensis	Coral	Coral	Animal - Anthozoa - starlet sea anemone	predicted protein	54	3e-06	length=186 numreads=3
contig00850	156359506	XP_001624809	Nematostella vectensis	Coral	Coral	Animal - Anthozoa - starlet sea anemone	predicted protein	164	7e-39	length=694 numreads=13
contig00853	156365652	XP_001626758	Nematostella vectensis	Coral	Coral	Animal - Anthozoa - starlet sea anemone	predicted protein	130	3e-28	length=1493 numreads=41
contig00868	156404350	XP_001640370	Nematostella vectensis	Coral	Coral	Animal - Anthozoa - starlet sea anemone	predicted protein	55	1e-06	length=122 numreads=1
contig00869	156373174	XP_001629408	Nematostella vectensis	Coral	Coral	Animal - Anthozoa - starlet sea anemone	predicted protein	183	2e-44	length=835 numreads=13
contig00871	156393482	XP_001636357	Nematostella vectensis	Coral	Coral	Animal - Anthozoa - starlet sea anemone	predicted protein	70	2e-11	length=410 numreads=6
contig00876	156397320	XP_001637839	Nematostella vectensis	Coral	Coral	Animal - Anthozoa - starlet sea anemone	predicted protein	235	5e-61	length=453 numreads=12
contig00880	126308478	XP_001374870	Monodelphisdomestica	Other	Coral	Animal - Mammalia - gray short-tailed opossum	PREDICTED: hypothetical protein	153	2e-35	length=778 numreads=16
contig00881	156389432	XP_001634995	Nematostella vectensis	Coral	Coral	Animal - Anthozoa - starlet sea anemone	predicted protein	371	4e-101	length=786 numreads=17
contig00900	156363387	XP_001626026	Nematostella vectensis	Coral	Coral	Animal - Anthozoa - starlet sea anemone	predicted protein	193	3e-47	length=994 numreads=18
contig00902	145355335	XP_001421919	Ostreococcus lucimarinusCCE9901	Other	Algal Symbiont	Plant - pico-eukaryotic (bacterial-sized) prasinophyte green alga	predicted protein	105	1e-21	length=236 numreads=3
contig00911	156389034	XP_001634797	Nematostella vectensis	Coral	Coral	Animal - Anthozoa - starlet sea anemone	predicted protein	401	6e-110	length=1170 numreads=32
contig00913	156402947	XP_001639851	Nematostella vectensis	Coral	Coral	Animal - Anthozoa - starlet sea anemone	predicted protein	194	2e-48	length=324 numreads=4
contig00919	156382808	XP_001632744	Nematostella vectensis	Coral	Coral	Animal - Anthozoa - starlet sea anemone	predicted protein	143	4e-33	length=233 numreads=4
contig00922	45360609	NP_988977	Xenopustropicalis	Other	Coral	Animal - amphibian - frog	signal recognition particle 54	204	8e-51	length=781 numreads=9
contig00924	156381219	XP_001632163	Nematostella vectensis	Coral	Coral	Animal - Anthozoa - starlet sea anemone	predicted protein	211	7e-53	length=935 numreads=25
contig00925	81905123	Q9D4D4		N/A	N/A	N/A	TKTL2_MOUSE Transketolase-like protein 2	54	2e-06	length=430 numreads=14
contig00937	115698890	XP_793449	Strongylocentrotus purpuratus	Other	Coral	Animal - Echinoidea - Sea Urchin	PREDICTED: hypothetical protein	66	5e-10	length=232 numreads=6
contig00938	156387361	XP_001634172	Nematostella vectensis	Coral	Coral	Animal - Anthozoa - starlet sea anemone	predicted protein	62	6e-09	length=369 numreads=6
contig00948	156401085	XP_001639122	Nematostella vectensis	Coral	Coral	Animal - Anthozoa - starlet sea anemone	predicted protein	165	6e-40	length=441 numreads=6
contig00950	17065080	AAL32694	Arabidopsis thaliana	Other	Algal Symbiont	Plant - Magnoliopsida (dicot)	Unknown protein	84	3e-15	length=125 numreads=1
contig00953	156363800	XP_001626228	Nematostella vectensis	Coral	Coral	Animal - Anthozoa - starlet sea anemone	predicted protein	340	4e-92	length=560 numreads=12
contig00955	156376837	XP_001630565	Nematostella vectensis	Coral	Coral	Animal - Anthozoa - starlet sea anemone	predicted protein	114	1e-23	length=1376 numreads=29
contig00958	156349249	XP_001621979	Nematostella vectensis	Coral	Coral	Animal - Anthozoa - starlet sea anemone	hypothetical protein NEMVEDRAFT_v1g195566	278	8e-74	length=490 numreads=15
contig00960	148223842	NP_001087314	Xenopus laevis	Other	Coral	Animal - amphibian - African Clawed Frogs	MGC85401 protein	94	2e-18	length=469 numreads=8
contig00966	156404390	XP_001640390	Nematostella vectensis	Coral	Coral	Animal - Anthozoa - starlet sea anemone	predicted protein	82	1e-14	length=585 numreads=11
contig00967	156390715	XP_001635415	Nematostella vectensis	Coral	Coral	Animal - Anthozoa - starlet sea anemone	predicted protein	73	4e-12	length=421 numreads=8
contig00970	125842381	XP_688829	Daniorerio	Other	Coral	Animal - vertebrata - zebra fish	PREDICTED: similar to LOC553234 protein	62	7e-09	length=189 numreads=3
contig00971	156385176	XP_001633507	Nematostella vectensis	Coral	Coral	Animal - Anthozoa - starlet sea anemone	predicted protein	62	1e-08	length=137 numreads=3
contig00972	47087431	NP_998611	Daniorerio	Other	Coral	Animal - vertebrata - zebra fish	retinitis pigmentosa 2 (X-linked recessive)	180	1e-43	length=810 numreads=14
contig00975	156372872	XP_001629259	Nematostella vectensis	Coral	Coral	Animal - Anthozoa - starlet sea anemone	predicted protein	55	1e-06	length=122 numreads=1
contig00976	156371795	XP_001628947	Nematostella vectensis	Coral	Coral	Animal - Anthozoa - starlet sea anemone	predicted protein	106	5e-22	length=395 numreads=6
contig00984	47214393	CAG00874	Tetraodon nigroviridis	Other	Coral	Animal - green spotted puffer fish	unnamed protein product	282	2e-74	length=622 numreads=8
contig00988	156404262	XP_001640326	Nematostella vectensis	Coral	Coral	Animal - Anthozoa - starlet sea anemone	predicted protein	123	8e-27	length=553 numreads=9
contig00989	91082419	XP_966500	Tribolium castaneum	Other	Coral	Animal - Insecta - flour beetles	PREDICTED: similar to eukaryotic translationinitiation factor 4A2 isoform 1	469	4e-130	length=1656 numreads=47
contig00990	126327343	XP_001366033	Monodelphisdomestica	Other	Coral	Animal - Mammalia - gray short-tailed opossum	PREDICTED: hypothetical protein	412	2e-113	length=850 numreads=27
contig00996	156357642	XP_001624324	Nematostella vectensis	Coral	Coral	Animal - Anthozoa - starlet sea anemone	predicted protein	313	1e-83	length=952 numreads=27
contig00998	156400186	XP_001638881	Nematostella vectensis	Coral	Coral	Animal - Anthozoa - starlet sea anemone	predicted protein	163	4e-39	length=368 numreads=8
contig01001	167871251	EDS34634	Culex pipiensquinquefasciatus	Other	Coral	Animal - Insecta - genus of mosquitoes	valyl-tRNA synthetase	129	8e-29	length=243 numreads=3
contig01002	156361850	XP_001625497	Nematostella vectensis	Coral	Coral	Animal - Anthozoa - starlet sea anemone	predicted protein	86	6e-16	length=220 numreads=3
contig01003	57525748	NP_001003590	Danio rerio	Other	Coral	Animal - vertebrata - zebra fish	hypothetical protein LOC445196	174	1e-42	length=365 numreads=6
contig01006	156374461	XP_001629825	Nematostella vectensis	Coral	Coral	Animal - Anthozoa - starlet sea anemone	predicted protein	69	3e-10	length=724 numreads=12
contig01008	156357012	XP_001624019	Nematostella vectensis	Coral	Coral	Animal - Anthozoa - starlet sea anemone	predicted protein	199	4e-50	length=443 numreads=7
contig01009	156403041	XP_001639898	Nematostella vectensis	Coral	Coral	Animal - Anthozoa - starlet sea anemone	predicted protein	81	1e-14	length=341 numreads=6
contig01018	156382417	XP_001632550	Nematostella vectensis	Coral	Coral	Animal - Anthozoa - starlet sea anemone	predicted protein	109	4e-22	length=1012 numreads=10
contig01020	156362250	XP_001625693	Nematostella vectensis	Coral	Coral	Animal - Anthozoa - starlet sea anemone	predicted protein	235	3e-60	length=817 numreads=12
contig01022	67083311	AAY66591	Ixodesscapularis	Other	Coral	Animal - deer tick	putative secreted salivary protein	78	1e-13	length=206 numreads=3
contig01024	156379218	XP_001631355	Nematostella vectensis	Coral	Coral	Animal - Anthozoa - starlet sea anemone	predicted protein	70	3e-11	length=127 numreads=1
contig01033	156380885	XP_001631997	Nematostella vectensis	Coral	Coral	Animal - Anthozoa - starlet sea anemone	predicted protein	77	3e-13	length=339 numreads=6
contig01035	156352996	XP_001622866	Nematostella vectensis	Coral	Coral	Animal - Anthozoa - starlet sea anemone	predicted protein	92	9e-18	length=179 numreads=3
contig01036	156398452	XP_001638202	Nematostella vectensis	Coral	Coral	Animal - Anthozoa - starlet sea anemone	predicted protein	59	7e-08	length=137 numreads=1
contig01037	51869021	CAE54120	Mesobuthus cyprius	Other	Coral	Animal - Arthropod - Insect	thioredoxin-1	69	5e-10	length=865 numreads=24
contig01039	156380503	XP_001631808	Nematostella vectensis	Coral	Coral	Animal - Anthozoa - starlet sea anemone	predicted protein	241	9e-62	length=1236 numreads=27
contig01041	156357084	XP_001624054	Nematostella vectensis	Coral	Coral	Animal - Anthozoa - starlet sea anemone	predicted protein	173	4e-42	length=405 numreads=7
contig01042	124087404	XP_001346842	Paramecium tetraureliastrain d4-2	Other	Other	Protist - photosynthetic unicellular organism	MAP kinase, putative	89	5e-17	length=337 numreads=8
contig01043	156388954	XP_001634757	Nematostella vectensis	Coral	Coral	Animal - Anthozoa - starlet sea anemone	predicted protein	84	2e-15	length=215 numreads=4
contig01044	156398847	XP_001638399	Nematostella vectensis	Coral	Coral	Animal - Anthozoa - starlet sea anemone	predicted protein	86	4e-16	length=369 numreads=3
contig01050	156349367	XP_001622028	Nematostella vectensis	Coral	Coral	Animal - Anthozoa - starlet sea anemone	hypothetical protein NEMVEDRAFT_v1g221258	121	1e-26	length=183 numreads=4
contig01051	156402311	XP_001639534	Nematostella vectensis	Coral	Coral	Animal - Anthozoa - starlet sea anemone	predicted protein	199	5e-50	length=358 numreads=5
contig01055	47086201	NP_998084	Danio rerio	Other	Coral	Animal - vertebrata - zebra fish	hypothetical protein LOC405855	110	3e-22	length=1057 numreads=14
contig01056	91076358	XP_966407	Tribolium castaneum	Other	Coral	Animal - Insecta - flour beetles	PREDICTED: similar to tubulin, alpha 1 isoform 1	555	2e-156	length=1010 numreads=34
contig01057	156375675	XP_001630205	Nematostella vectensis	Coral	Coral	Animal - Anthozoa - starlet sea anemone	predicted protein	59	6e-08	length=411 numreads=9
contig01065	34392581	BAC82623	Ciona intestinalis	Other	Coral	Animal - Chordata - Sea squirt	pol-like protein	109	7e-23	length=506 numreads=7
contig01074	156390894	XP_001635504	Nematostella vectensis	Coral	Coral	Animal - Anthozoa - starlet sea anemone	predicted protein	201	3e-50	length=581 numreads=10
contig01077	27777683	NP_766356	Mus musculus	Other	Coral	Animal - mammalia - house mouse	GRAM domain containing 1B	127	1e-28	length=448 numreads=4
contig01079	34392581	BAC82623	Ciona intestinalis	Other	Coral	Animal - Chordata - Sea squirt	pol-like protein	60	3e-08	length=252 numreads=7
contig01080	62858071	NP_001016524	Xenopustropicalis	Other	Coral	Animal - amphibian - frog	hypothetical protein LOC549278	159	4e-37	length=887 numreads=28
contig01082	117606933	ABK42021	Chlamydomonasincerta	Other	Algal Symbiont	Plant - Protist - single celled green alga	vegetative cell wall protein	54	6e-06	length=555 numreads=7
contig01083	156364422	XP_001626347	Nematostella vectensis	Coral	Coral	Animal - Anthozoa - starlet sea anemone	predicted protein	309	1e-82	length=837 numreads=20
contig01086	156376366	XP_001630332	Nematostella vectensis	Coral	Coral	Animal - Anthozoa - starlet sea anemone	predicted protein	135	1e-30	length=233 numreads=6
contig01089	156401633	XP_001639395	Nematostella vectensis	Coral	Coral	Animal - Anthozoa - starlet sea anemone	predicted protein	74	2e-12	length=172 numreads=1
contig01091	156392176	XP_001635925	Nematostella vectensis	Coral	Coral	Animal - Anthozoa - starlet sea anemone	predicted protein	151	2e-35	length=362 numreads=6
contig01092	156355169	XP_001623545	Nematostella vectensis	Coral	Coral	Animal - Anthozoa - starlet sea anemone	predicted protein	121	1e-26	length=331 numreads=12
contig01098	156370979	XP_001628544	Nematostella vectensis	Coral	Coral	Animal - Anthozoa - starlet sea anemone	predicted protein	162	1e-37	length=2266 numreads=51
contig01100	156362185	XP_001625661	Nematostella vectensis	Coral	Coral	Animal - Anthozoa - starlet sea anemone	predicted protein	242	2e-62	length=772 numreads=9
contig01105	114153154	ABI52743	Argasmonolakensis	Other	Coral	Animal - Insecta	10 kDa putative secreted protein	101	8e-20	length=813 numreads=14
contig01108	156402199	XP_001639478	Nematostella vectensis	Coral	Coral	Animal - Anthozoa - starlet sea anemone	predicted protein	77	2e-13	length=241 numreads=1
contig01111	86559743	ABD04168	Anthopleura elegantissima	Coral	Coral	Animal - Anthozoa - anemone	activating transcription factor 4-like protein	104	8e-21	length=868 numreads=24
contig01115	156372516	XP_001629083	Nematostella vectensis	Coral	Coral	Animal - Anthozoa - starlet sea anemone	predicted protein	119	3e-25	length=865 numreads=13
contig01116	126332714	XP_001369900	Monodelphis domestica	Other	Coral	Animal - Mammalia - gray short-tailed opossum	PREDICTED: similar to Low-density lipoproteinreceptor-related protein 4 precursor (Multiple epidermal growthfactor-like domains 7)	64	6e-09	length=722 numreads=15
contig01117	125847658	XP_001336021	Danio rerio	Other	Coral	Animal - vertebrata - zebra fish	PREDICTED: hypothetical protein	62	1e-08	length=187 numreads=3
contig01119	115704848	XP_789706	Strongylocentrotus purpuratus	Other	Coral	Animal - Echinoidea - Sea Urchin	PREDICTED: similar to Mel 1a melatonin receptor	54	2e-06	length=241 numreads=1
contig01124	156369701	XP_001628113	Nematostella vectensis	Coral	Coral	Animal - Anthozoa - starlet sea anemone	predicted protein	88	2e-16	length=260 numreads=4
contig01126	156393947	XP_001636588	Nematostella vectensis	Coral	Coral	Animal - Anthozoa - starlet sea anemone	predicted protein	201	1e-50	length=392 numreads=8
contig01128	156366309	XP_001627081	Nematostella vectensis	Coral	Coral	Animal - Anthozoa - starlet sea anemone	predicted protein	371	7e-101	length=1135 numreads=25
contig01130	156400256	XP_001638916	Nematostella vectensis	Coral	Coral	Animal - Anthozoa - starlet sea anemone	predicted protein	81	2e-14	length=125 numreads=2
contig01133	156399827	XP_001638702	Nematostella vectensis	Coral	Coral	Animal - Anthozoa - starlet sea anemone	predicted protein	271	2e-71	length=517 numreads=12
contig01137	156361922	XP_001625532	Nematostella vectensis	Coral	Coral	Animal - Anthozoa - starlet sea anemone	predicted protein	200	1e-49	length=830 numreads=13
contig01140	156359504	XP_001624808	Nematostella vectensis	Coral	Coral	Animal - Anthozoa - starlet sea anemone	predicted protein	70	5e-11	length=183 numreads=4
contig01141	156407139	XP_001641402	Nematostella vectensis	Coral	Coral	Animal - Anthozoa - starlet sea anemone	predicted protein	564	6e-159	length=1248 numreads=18
contig01147	156389693	XP_001635125	Nematostella vectensis	Coral	Coral	Animal - Anthozoa - starlet sea anemone	predicted protein	106	6e-22	length=201 numreads=4
contig01148	156360641	XP_001625135	Nematostella vectensis	Coral	Coral	Animal - Anthozoa - starlet sea anemone	predicted protein	57	4e-07	length=158 numreads=7
contig01150	156396406	XP_001637384	Nematostella vectensis	Coral	Coral	Animal - Anthozoa - starlet sea anemone	predicted protein	71	2e-11	length=171 numreads=4
contig01151	156379776	XP_001631632	Nematostella vectensis	Coral	Coral	Animal - Anthozoa - starlet sea anemone	predicted protein	69	5e-11	length=420 numreads=6
contig01153	156370376	XP_001628446	Nematostella vectensis	Coral	Coral	Animal - Anthozoa - starlet sea anemone	predicted protein	134	6e-30	length=815 numreads=10
contig01155	156367176	XP_001627295	Nematostella vectensis	Coral	Coral	Animal - Anthozoa - starlet sea anemone	predicted protein	296	3e-78	length=1092 numreads=20
contig01168	115685207	XP_001203977	Strongylocentrotus purpuratus	Other	Coral	Animal - Echinoidea - Sea Urchin	PREDICTED: similar to transposase	60	5e-08	length=129 numreads=2
contig01177	38198635	NP_938172	Danio rerio	Other	Coral	Animal - vertebrata - zebra fish	SWI/SNF related, matrix associated, actindependent regulator of chromatin, subfamily d, member 1	295	9e-79	length=557 numreads=8
contig01179	156386488	XP_001633944	Nematostella vectensis	Coral	Coral	Animal - Anthozoa - starlet sea anemone	predicted protein	350	1e-94	length=981 numreads=23
contig01180	75282236	Q41406	Contains: Ribulose bisphosphate carboxylase 1; Ribulosebisphosphate carboxylase 2; Ribulose bisphosphate carboxylase 3	N/A	N/A	N/A	RBL2_SYMSP Ribulose bisphosphate carboxylase precursor(RuBisCO)	610	4e-173	length=879 numreads=18
contig01184	156395491	XP_001637144	Nematostella vectensis	Coral	Coral	Animal - Anthozoa - starlet sea anemone	predicted protein	58	1e-07	length=216 numreads=4
contig01186	156363709	XP_001626183	Nematostella vectensis	Coral	Coral	Animal - Anthozoa - starlet sea anemone	predicted protein	65	1e-09	length=204 numreads=2
contig01187	156366903	XP_001627160	Nematostella vectensis	Coral	Coral	Animal - Anthozoa - starlet sea anemone	predicted protein	57	3e-07	length=130 numreads=1
contig01193	123227933	CAM15351	Danio rerio	Other	Coral	Animal - vertebrata - zebra fish	novel protein similar to murine PDZ domaincontaining 3 (Pdzk3)	89	2e-16	length=559 numreads=6
contig01198	156398317	XP_001638135	Nematostella vectensis	Coral	Coral	Animal - Anthozoa - starlet sea anemone	predicted protein	219	4e-56	length=443 numreads=8
contig01199	156351239	XP_001622422	Nematostella vectensis	Coral	Coral	Animal - Anthozoa - starlet sea anemone	predicted protein	151	2e-35	length=499 numreads=8
contig01205	156388107	XP_001634543	Nematostella vectensis	Coral	Coral	Animal - Anthozoa - starlet sea anemone	predicted protein	86	8e-16	length=216 numreads=3
contig01206	156404392	XP_001640391	Nematostella vectensis	Coral	Coral	Animal - Anthozoa - starlet sea anemone	predicted protein	76	1e-12	length=554 numreads=14
contig01208	475012	BAA06185	Mus musculus	Other	Coral	Animal - mammalia - house mouse	G protein beta subuit like	249	4e-65	length=428 numreads=14
contig01211	162670825	EDQ57387	Physcomitrella patens subsp.patens	Other	Algal Symbiont	Plant - moss (Bryophyta)	predicted protein	96	5e-19	length=191 numreads=7
contig01213	157690770	CAL69112	Spadellacephaloptera	Other	Coral	Animalia - Chaetognaths, or arrow worms, are small marine, bilaterally symmetrical metazoans	TPA: putative 40S ribosomal protein S23	148	1e-34	length=234 numreads=3
contig01219	156395422	XP_001637110	Nematostella vectensis	Coral	Coral	Animal - Anthozoa - starlet sea anemone	predicted protein	136	5e-31	length=279 numreads=7
contig01223	156385030	XP_001633435	Nematostella vectensis	Coral	Coral	Animal - Anthozoa - starlet sea anemone	predicted protein	83	4e-15	length=222 numreads=5
contig01224	156393850	XP_001636540	Nematostella vectensis	Coral	Coral	Animal - Anthozoa - starlet sea anemone	predicted protein	156	4e-37	length=236 numreads=5
contig01225	4432963	BAA20885	Homo sapiens	Other	Coral	Animal - Mammalia - Human	Cdc5	79	6e-14	length=139 numreads=4
contig01226	156378536	XP_001631198	Nematostella vectensis	Coral	Coral	Animal - Anthozoa - starlet sea anemone	predicted protein	79	8e-14	length=149 numreads=3
contig01228	156364286	XP_001626280	Nematostella vectensis	Coral	Coral	Animal - Anthozoa - starlet sea anemone	predicted protein	161	1e-37	length=1475 numreads=35
contig01230	156396398	XP_001637380	Nematostella vectensis	Coral	Coral	Animal - Anthozoa - starlet sea anemone	predicted protein	658	3e-187	length=1488 numreads=36
contig01236	156358292	XP_001624455	Nematostella vectensis	Coral	Coral	Animal - Anthozoa - starlet sea anemone	predicted protein	87	3e-16	length=249 numreads=5
contig01237	71895109	NP_001026411	Gallus gallus	Other	Coral	Animal - Aves - chicken	acyl-Coenzyme A dehydrogenase, short/branchedchain	77	2e-13	length=434 numreads=5
contig01240	156372872	XP_001629259	Nematostella vectensis	Coral	Coral	Animal - Anthozoa - starlet sea anemone	predicted protein	240	2e-62	length=433 numreads=7
contig01246	156404560	XP_001640475	Nematostella vectensis	Coral	Coral	Animal - Anthozoa - starlet sea anemone	predicted protein	186	6e-46	length=553 numreads=12
contig01247	156400860	XP_001639010	Nematostella vectensis	Coral	Coral	Animal - Anthozoa - starlet sea anemone	predicted protein	318	4e-85	length=887 numreads=21
contig01248	156367260	XP_001627336	Nematostella vectensis	Coral	Coral	Animal - Anthozoa - starlet sea anemone	predicted protein	65	1e-09	length=206 numreads=3
contig01250	156403953	XP_001640172	Nematostella vectensis	Coral	Coral	Animal - Anthozoa - starlet sea anemone	predicted protein	441	6e-122	length=1438 numreads=78
contig01253	156377888	XP_001630877	Nematostella vectensis	Coral	Coral	Animal - Anthozoa - starlet sea anemone	predicted protein	89	1e-16	length=168 numreads=3
contig01256	156355039	XP_001623484	Nematostella vectensis	Coral	Coral	Animal - Anthozoa - starlet sea anemone	predicted protein	92	2e-17	length=571 numreads=11
contig01260	156379867	XP_001631677	Nematostella vectensis	Coral	Coral	Animal - Anthozoa - starlet sea anemone	predicted protein	87	1e-15	length=674 numreads=15
contig01262	148237580	NP_001086691	Xenopus laevis	Other	Coral	Animal - amphibian - African Clawed Frogs	sorting nexin 6	247	3e-64	length=601 numreads=16
contig01264	156388373	XP_001634675	Nematostella vectensis	Coral	Coral	Animal - Anthozoa - starlet sea anemone	predicted protein	146	4e-33	length=1022 numreads=47
contig01267	34392583	BAC82624	Ciona intestinalis	Other	Coral	Animal - Chordata - Sea squirt	pol-like protein	82	3e-14	length=784 numreads=13
contig01268	156355238	XP_001623578	Nematostella vectensis	Coral	Coral	Animal - Anthozoa - starlet sea anemone	predicted protein	133	4e-30	length=256 numreads=3
contig01271	156401651	XP_001639404	Nematostella vectensis	Coral	Coral	Animal - Anthozoa - starlet sea anemone	predicted protein	228	4e-58	length=732 numreads=15
contig01275	156381398	XP_001632252	Nematostella vectensis	Coral	Coral	Animal - Anthozoa - starlet sea anemone	predicted protein	619	3e-175	length=1771 numreads=45
contig01278	156390427	XP_001635272	Nematostella vectensis	Coral	Coral	Animal - Anthozoa - starlet sea anemone	predicted protein	66	5e-10	length=128 numreads=2
contig01279	2224605	BAA20790	Homo sapiens	Other	Coral	Animal - Mammalia - Human	KIAA0332	95	9e-19	length=275 numreads=4
contig01281	156376366	XP_001630332	Nematostella vectensis	Coral	Coral	Animal - Anthozoa - starlet sea anemone	predicted protein	150	2e-35	length=336 numreads=4
contig01285	145881071	ABP97099	Acropora millepora	Coral	Coral	Animal - Anthozoa - coral	cryptochrome CRY2	230	8e-59	length=612 numreads=15
contig01288	156364897	XP_001626580	Nematostella vectensis	Coral	Coral	Animal - Anthozoa - starlet sea anemone	predicted protein	347	6e-94	length=827 numreads=14
contig01290	115644432	XP_781465	Strongylocentrotus purpuratus	Other	Coral	Animal - Echinoidea - Sea Urchin	PREDICTED: similar to Glycoprotein, synaptic 2	171	1e-40	length=971 numreads=17
contig01297	24649935	NP_733083	Drosophilamelanogaster	Other	Coral	Animal - insecta - fruit fly	CG11844 CG11844-PB, isoform B	60	2e-07	length=863 numreads=23
contig01299	156355955	XP_001623699	Nematostella vectensis	Coral	Coral	Animal - Anthozoa - starlet sea anemone	predicted protein	125	1e-27	length=233 numreads=3
contig01301	156359674	XP_001624891	Nematostella vectensis	Coral	Coral	Animal - Anthozoa - starlet sea anemone	predicted protein	83	2e-14	length=763 numreads=21
contig01305	149608633	XP_001515603	Ornithorhynchus anatinus	Other	Coral	Animal - mamalia - Platypus	PREDICTED: similar to poly(A) binding protein,cytoplasmic 4 (inducible form)	197	1e-48	length=1149 numreads=24
contig01309	156402469	XP_001639613	Nematostella vectensis	Coral	Coral	Animal - Anthozoa - starlet sea anemone	predicted protein	102	1e-20	length=187 numreads=5
contig01310	157131180	XP_001662155	Aedesaegypti	Other	Coral	Animal - Insecta	DEAD box ATP-dependent RNA helicase	112	6e-24	length=228 numreads=2
contig01316	156394980	XP_001636890	Nematostella vectensis	Coral	Coral	Animal - Anthozoa - starlet sea anemone	predicted protein	193	2e-48	length=401 numreads=7
contig01320	156348614	XP_001621914	Nematostella vectensis	Coral	Coral	Animal - Anthozoa - starlet sea anemone	hypothetical protein NEMVEDRAFT_v1g143243	71	1e-11	length=302 numreads=4
contig01322	156369738	XP_001628131	Nematostella vectensis	Coral	Coral	Animal - Anthozoa - starlet sea anemone	predicted protein	130	3e-29	length=220 numreads=2
contig01324	118102241	XP_423397	Gallus gallus	Other	Coral	Animal - Aves - chicken	PREDICTED: hypothetical protein	63	6e-09	length=170 numreads=2
contig01325	156382268	XP_001632476	Nematostella vectensis	Coral	Coral	Animal - Anthozoa - starlet sea anemone	predicted protein	263	1e-68	length=923 numreads=23
contig01326	156393770	XP_001636500	Nematostella vectensis	Coral	Coral	Animal - Anthozoa - starlet sea anemone	predicted protein	176	4e-43	length=354 numreads=4
contig01343	47224618	CAG03602	Tetraodon nigroviridis	Other	Coral	Animal - green spotted puffer fish	unnamed protein product	167	2e-39	length=1184 numreads=31
contig01344	82187435	Q6TGZ5		N/A	N/A	N/A	HPPD_BRARE 4-hydroxyphenylpyruvate dioxygenase (4HPPD)(HPD) (HPPDase) (4-hydroxyphenylpyruvic acid oxidase)	107	2e-22	length=222 numreads=8
contig01345	115956151	XP_001188191	Strongylocentrotus purpuratus	Other	Coral	Animal - Echinoidea - Sea Urchin	PREDICTED: similar to fizzy-related protein	54	3e-06	length=201 numreads=4
contig01346	156403834	XP_001640113	Nematostella vectensis	Coral	Coral	Animal - Anthozoa - starlet sea anemone	predicted protein	121	2e-26	length=210 numreads=3
contig01347	156362345	XP_001625739	Nematostella vectensis	Coral	Coral	Animal - Anthozoa - starlet sea anemone	predicted protein	61	1e-08	length=480 numreads=8
contig01354	158287212	XP_001688176	Anopheles gambiae str. PEST	Other	Coral	Animal - Insecta	AGAP011344-PA	96	1e-18	length=528 numreads=19
contig01355	125823476	XP_696958	Danio rerio	Other	Coral	Animal - vertebrata - zebra fish	PREDICTED: hypothetical protein	60	5e-08	length=155 numreads=1
contig01361	156362232	XP_001625684	Nematostella vectensis	Coral	Coral	Animal - Anthozoa - starlet sea anemone	predicted protein	71	2e-11	length=178 numreads=2
contig01368	156376682	XP_001630488	Nematostella vectensis	Coral	Coral	Animal - Anthozoa - starlet sea anemone	predicted protein	210	3e-52	length=1166 numreads=19
contig01370	156386224	XP_001633813	Nematostella vectensis	Coral	Coral	Animal - Anthozoa - starlet sea anemone	predicted protein	97	3e-19	length=181 numreads=3
contig01376	34330186	NP_899192	Danio rerio	Other	Coral	Animal - vertebrata - zebra fish	transient receptor potential cation channel,subfamily N, member 1	58	1e-07	length=191 numreads=2
contig01383	156379803	XP_001631645	Nematostella vectensis	Coral	Coral	Animal - Anthozoa - starlet sea anemone	predicted protein	300	2e-79	length=1486 numreads=18
contig01390	156353810	XP_001623104	Nematostella vectensis	Coral	Coral	Animal - Anthozoa - starlet sea anemone	predicted protein	99	9e-20	length=225 numreads=4
contig01391	156398391	XP_001638172	Nematostella vectensis	Coral	Coral	Animal - Anthozoa - starlet sea anemone	predicted protein	268	3e-70	length=695 numreads=13
contig01400	156396444	XP_001637403	Nematostella vectensis	Coral	Coral	Animal - Anthozoa - starlet sea anemone	predicted protein	78	1e-13	length=128 numreads=3
contig01401	156390678	XP_001635397	Nematostella vectensis	Coral	Coral	Animal - Anthozoa - starlet sea anemone	predicted protein	237	8e-61	length=922 numreads=13
contig01405	156354160	XP_001623269	Nematostella vectensis	Coral	Coral	Animal - Anthozoa - starlet sea anemone	predicted protein	140	2e-31	length=1281 numreads=32
contig01409	156408105	XP_001641697	Nematostella vectensis	Coral	Coral	Animal - Anthozoa - starlet sea anemone	predicted protein	409	4e-112	length=1728 numreads=54
contig01412	156390332	XP_001635225	Nematostella vectensis	Coral	Coral	Animal - Anthozoa - starlet sea anemone	predicted protein	379	3e-103	length=1491 numreads=42
contig01417	156372838	XP_001629242	Nematostella vectensis	Coral	Coral	Animal - Anthozoa - starlet sea anemone	predicted protein	171	6e-41	length=914 numreads=11
contig01420	156380057	XP_001631771	Nematostella vectensis	Coral	Coral	Animal - Anthozoa - starlet sea anemone	predicted protein	103	4e-21	length=229 numreads=4
contig01425	156365520	XP_001626693	Nematostella vectensis	Coral	Coral	Animal - Anthozoa - starlet sea anemone	predicted protein	60	5e-08	length=217 numreads=3
contig01426	156381344	XP_001632225	Nematostella vectensis	Coral	Coral	Animal - Anthozoa - starlet sea anemone	predicted protein	89	5e-17	length=354 numreads=8
contig01427	156401077	XP_001639118	Nematostella vectensis	Coral	Coral	Animal - Anthozoa - starlet sea anemone	predicted protein	68	1e-10	length=109 numreads=2
contig01428	161077154	NP_725603	Drosophilamelanogaster	Other	Coral	Animal - insecta - fruit fly	CG30463 CG30463-PB, isoform B	71	2e-11	length=196 numreads=4
contig01435	156402947	XP_001639851	Nematostella vectensis	Coral	Coral	Animal - Anthozoa - starlet sea anemone	predicted protein	128	5e-28	length=747 numreads=16
contig01439	58268102	XP_571207	Cryptococcusneoformans var. neoformans JEC21	Other	Other	Fungi - encapsulated yeast	structural constituent of ribosome	127	4e-28	length=586 numreads=18
contig01442	156400828	XP_001638994	Nematostella vectensis	Coral	Coral	Animal - Anthozoa - starlet sea anemone	predicted protein	93	4e-18	length=228 numreads=9
contig01444	156387512	XP_001634247	Nematostella vectensis	Coral	Coral	Animal - Anthozoa - starlet sea anemone	predicted protein	68	2e-10	length=181 numreads=2
contig01446	58396588	XP_322009	Anopheles gambiae str. PEST	Other	Coral	Animal - Insecta	AGAP001151-PA	285	1e-74	length=1592 numreads=38
contig01450	56118761	NP_001008161	Xenopus tropicalis	Other	Coral	Animal - amphibian - frog	txn2 protein	100	4e-20	length=485 numreads=12
contig01453	156361926	XP_001625534	Nematostella vectensis	Coral	Coral	Animal - Anthozoa - starlet sea anemone	predicted protein	65	1e-09	length=241 numreads=1
contig01457	46811235	AAT01911	Pseudopleuronectesamericanus	Other	Coral	Animal - vertebrata - fish - Flounder	40S ribosomal protein S27A	153	7e-36	length=558 numreads=11
contig01458	156383634	XP_001632938	Nematostella vectensis	Coral	Coral	Animal - Anthozoa - starlet sea anemone	predicted protein	346	1e-93	length=831 numreads=21
contig01461	123469906	XP_001318162	Trichomonas vaginalis G3	Other	Other	Protozoan - anaerobic, flagellated protozoan, a form of microorganism. The parasitic microorganism is the causative agent of trichomoniasis	viral A-type inclusion protein, putative	55	3e-06	length=773 numreads=14
contig01462	156362336	XP_001625735	Nematostella vectensis	Coral	Coral	Animal - Anthozoa - starlet sea anemone	predicted protein	119	6e-26	length=334 numreads=6
contig01463	158593849	EDP32444	Brugia malayi	Other	Coral	Animal - nematode (roundworm)	Chain A, Two Seven-Bladed Beta-Propeller DomainsRevealed By The Structure Of A C. Elegans Homologue Of Yeast ActinInteracting Protein 1, putative	91	4e-17	length=550 numreads=14
contig01465	24416036	CAD54732	Sus scrofa	Other	Coral	Animal - mammalia - wild boar	neuronal pentraxin I	79	9e-14	length=269 numreads=5
contig01469	15146358	BAB62812	Pagrusmajor	Other	Coral	Animal - vertebrata - fish	glyceraldehyde 3-phosphate dehydrogenase	507	8e-142	length=1170 numreads=43
contig01475	62752851	NP_001015866	Xenopus tropicalis	Other	Coral	Animal - amphibian - frog	MGC107778 protein	112	9e-23	length=1317 numreads=27
contig01476	91076188	XP_976034	Tribolium castaneum	Other	Coral	Animal - Insecta - flour beetles	PREDICTED: similar to CG8036-PB, isoform B isoform2	68	2e-10	length=176 numreads=5
contig01477	156396604	XP_001637483	Nematostella vectensis	Coral	Coral	Animal - Anthozoa - starlet sea anemone	predicted protein	89	7e-17	length=220 numreads=4
contig01478	156402636	XP_001639696	Nematostella vectensis	Coral	Coral	Animal - Anthozoa - starlet sea anemone	predicted protein	58	1e-07	length=153 numreads=3
contig01483	91086881	XP_970132	Tribolium castaneum	Other	Coral	Animal - Insecta - flour beetles	PREDICTED: similar to ring finger protein 113A	154	1e-36	length=225 numreads=3
contig01491	156377916	XP_001630891	Nematostella vectensis	Coral	Coral	Animal - Anthozoa - starlet sea anemone	predicted protein	239	1e-61	length=566 numreads=15
contig01492	156396426	XP_001637394	Nematostella vectensis	Coral	Coral	Animal - Anthozoa - starlet sea anemone	predicted protein	165	5e-39	length=1119 numreads=27
contig01496	156358471	XP_001624542	Nematostella vectensis	Coral	Coral	Animal - Anthozoa - starlet sea anemone	predicted protein	84	2e-15	length=223 numreads=3
contig01498	156401599	XP_001639378	Nematostella vectensis	Coral	Coral	Animal - Anthozoa - starlet sea anemone	predicted protein	126	5e-28	length=319 numreads=7
contig01500	115929505	XP_001195979	Strongylocentrotus purpuratus	Other	Coral	Animal - Echinoidea - Sea Urchin	PREDICTED: similar to transposase	97	2e-19	length=237 numreads=1
contig01502	156388009	XP_001634494	Nematostella vectensis	Coral	Coral	Animal - Anthozoa - starlet sea anemone	predicted protein	187	5e-46	length=553 numreads=7
contig01506	156378584	XP_001631222	Nematostella vectensis	Coral	Coral	Animal - Anthozoa - starlet sea anemone	predicted protein	257	1e-67	length=457 numreads=9
contig01507	114051954	NP_001039416	Bos taurus	Other	Coral	Animal - Mammalia - cattle	calcium regulated heat stable protein 1, 24kDa	93	3e-18	length=296 numreads=7
contig01512	156372858	XP_001629252	Nematostella vectensis	Coral	Coral	Animal - Anthozoa - starlet sea anemone	predicted protein	202	2e-50	length=661 numreads=20
contig01514	38503345	Q8HXQ3	Cu-Zn	N/A	N/A	N/A	SODC_HYLLA Superoxide dismutase	220	7e-56	length=656 numreads=13
contig01524	156354022	XP_001623203	Nematostella vectensis	Coral	Coral	Animal - Anthozoa - starlet sea anemone	predicted protein	62	1e-08	length=176 numreads=3
contig01530	156391000	XP_001635557	Nematostella vectensis	Coral	Coral	Animal - Anthozoa - starlet sea anemone	predicted protein	163	7e-38	length=1801 numreads=92
contig01531	41393183	NP_958921	Danio rerio	Other	Coral	Animal - vertebrata - zebra fish	tyrosine 3-monooxygenase/tryptophan5-monooxygenase activation protein, theta polypeptide a	96	5e-19	length=385 numreads=10
contig01533	156396568	XP_001637465	Nematostella vectensis	Coral	Coral	Animal - Anthozoa - starlet sea anemone	predicted protein	178	6e-43	length=815 numreads=16
contig01537	148226571	NP_001084468	Xenopus laevis	Other	Coral	Animal - amphibian - African Clawed Frogs	histone-fold protein CHRAC17	94	2e-18	length=189 numreads=5
contig01543	50539966	NP_001002449	Danio rerio	Other	Coral	Animal - vertebrata - zebra fish	hypothetical protein LOC436722	69	6e-11	length=204 numreads=4
contig01545	156376405	XP_001630351	Nematostella vectensis	Coral	Coral	Animal - Anthozoa - starlet sea anemone	predicted protein	76	7e-13	length=164 numreads=3
contig01548	45382453	NP_990699	Gallusgallus	Other	Coral	Animal - Aves - chicken	eukaryotic translation elongation factor 2	516	9e-145	length=925 numreads=28
contig01550	156350048	XP_001622119	Nematostella vectensis	Coral	Coral	Animal - Anthozoa - starlet sea anemone	predicted protein	61	2e-08	length=158 numreads=4
contig01552	156400088	XP_001638832	Nematostella vectensis	Coral	Coral	Animal - Anthozoa - starlet sea anemone	predicted protein	150	3e-35	length=344 numreads=4
contig01553	156376904	XP_001630598	Nematostella vectensis	Coral	Coral	Animal - Anthozoa - starlet sea anemone	predicted protein	166	4e-39	length=1481 numreads=48
contig01556	54038306	AAH84473	Xenopus tropicalis	Other	Coral	Animal - amphibian - frog	LOC496495 protein	121	3e-26	length=609 numreads=7
contig01558	156356075	XP_001623756	Nematostella vectensis	Coral	Coral	Animal - Anthozoa - starlet sea anemone	predicted protein	95	1e-18	length=387 numreads=5
contig01559	149433720	XP_001507154	Ornithorhynchus anatinus	Other	Coral	Animal - mamalia - Platypus	PREDICTED: hypothetical protein, partial	63	4e-09	length=188 numreads=3
contig01562	156370001	XP_001628261	Nematostella vectensis	Coral	Coral	Animal - Anthozoa - starlet sea anemone	predicted protein	151	1e-35	length=232 numreads=5
contig01569	156377918	XP_001630892	Nematostella vectensis	Coral	Coral	Animal - Anthozoa - starlet sea anemone	predicted protein	208	1e-52	length=396 numreads=12
contig01571	77993218	BAE46797	Acropora tenuis	Coral	Coral	Animal - Anthozoa - coral	hypothetical protein	329	2e-88	length=907 numreads=20
contig01577	156356031	XP_001623735	Nematostella vectensis	Coral	Coral	Animal - Anthozoa - starlet sea anemone	predicted protein	143	7e-33	length=540 numreads=8
contig01578	156366170	XP_001627013	Nematostella vectensis	Coral	Coral	Animal - Anthozoa - starlet sea anemone	predicted protein	196	6e-49	length=499 numreads=33
contig01580	156354160	XP_001623269	Nematostella vectensis	Coral	Coral	Animal - Anthozoa - starlet sea anemone	predicted protein	222	5e-56	length=1350 numreads=37
contig01581	156407412	XP_001641538	Nematostella vectensis	Coral	Coral	Animal - Anthozoa - starlet sea anemone	predicted protein	72	1e-11	length=347 numreads=5
contig01587	125821778	XP_001345728	Danio rerio	Other	Coral	Animal - vertebrata - zebra fish	PREDICTED: hypothetical protein	112	3e-23	length=639 numreads=11
contig01589	156358475	XP_001624544	Nematostella vectensis	Coral	Coral	Animal - Anthozoa - starlet sea anemone	predicted protein	54	2e-06	length=216 numreads=2
contig01593	156379317	XP_001631404	Nematostella vectensis	Coral	Coral	Animal - Anthozoa - starlet sea anemone	predicted protein	156	3e-36	length=1218 numreads=18
contig01602	111118806	ABH05921	Branchiostoma belcheri tsingtaunese	Other	Coral	Animal - cephalochordate	Bam32	122	1e-26	length=536 numreads=6
contig01603	156397281	XP_001637820	Nematostella vectensis	Coral	Coral	Animal - Anthozoa - starlet sea anemone	predicted protein	234	3e-60	length=591 numreads=10
contig01612	156142184	NP_057550	Homo sapiens	Other	Coral	Animal - Mammalia - Human	ankyrin repeat domain 39	64	3e-09	length=167 numreads=1
contig01613	156395491	XP_001637144	Nematostella vectensis	Coral	Coral	Animal - Anthozoa - starlet sea anemone	predicted protein	91	2e-17	length=213 numreads=3
contig01625	3659970	1BCC		N/A	N/A	N/A	D Chain D, Cytochrome Bc1 Complex From Chicken	154	2e-36	length=294 numreads=8
contig01626	156392630	XP_001636151	Nematostella vectensis	Coral	Coral	Animal - Anthozoa - starlet sea anemone	predicted protein	124	2e-27	length=388 numreads=5
contig01627	156405721	XP_001640880	Nematostella vectensis	Coral	Coral	Animal - Anthozoa - starlet sea anemone	predicted protein	64	2e-09	length=142 numreads=3
contig01633	115712709	XP_791165	Strongylocentrotus purpuratus	Other	Coral	Animal - Echinoidea - Sea Urchin	PREDICTED: similar to ENSANGP00000009155	81	4e-14	length=604 numreads=10
contig01638	115767300	XP_781181	Strongylocentrotus purpuratus	Other	Coral	Animal - Echinoidea - Sea Urchin	PREDICTED: similar to reverse transcriptase-likeprotein	196	2e-48	length=786 numreads=22
contig01644	156366109	XP_001626983	Nematostella vectensis	Coral	Coral	Animal - Anthozoa - starlet sea anemone	predicted protein	99	7e-20	length=379 numreads=8
contig01648	156405814	XP_001640926	Nematostella vectensis	Coral	Coral	Animal - Anthozoa - starlet sea anemone	predicted protein	139	8e-32	length=222 numreads=4
contig01649	156360695	XP_001625161	Nematostella vectensis	Coral	Coral	Animal - Anthozoa - starlet sea anemone	predicted protein	136	4e-31	length=350 numreads=8
contig01652	156373798	XP_001629497	Nematostella vectensis	Coral	Coral	Animal - Anthozoa - starlet sea anemone	predicted protein	101	4e-19	length=1966 numreads=48
contig01653	156401683	XP_001639420	Nematostella vectensis	Coral	Coral	Animal - Anthozoa - starlet sea anemone	predicted protein	275	3e-72	length=906 numreads=18
contig01655	156375221	XP_001629980	Nematostella vectensis	Coral	Coral	Animal - Anthozoa - starlet sea anemone	predicted protein	117	8e-25	length=726 numreads=20
contig01658	156389217	XP_001634888	Nematostella vectensis	Coral	Coral	Animal - Anthozoa - starlet sea anemone	predicted protein	62	9e-09	length=262 numreads=1
contig01659	156406576	XP_001641121	Nematostella vectensis	Coral	Coral	Animal - Anthozoa - starlet sea anemone	predicted protein	93	4e-18	length=399 numreads=6
contig01660	156387836	XP_001634408	Nematostella vectensis	Coral	Coral	Animal - Anthozoa - starlet sea anemone	predicted protein	54	3e-06	length=180 numreads=3
contig01661	57163759	NP_001009222	Feliscatus	Other	Other	Animal - Mammal	mannosidase, alpha, class 2B, member 1	311	7e-83	length=995 numreads=24
contig01662	156398385	XP_001638169	Nematostella vectensis	Coral	Coral	Animal - Anthozoa - starlet sea anemone	predicted protein	126	2e-27	length=631 numreads=12
contig01665	156399917	XP_001638747	Nematostella vectensis	Coral	Coral	Animal - Anthozoa - starlet sea anemone	predicted protein	60	5e-08	length=192 numreads=3
contig01669	156364887	XP_001626575	Nematostella vectensis	Coral	Coral	Animal - Anthozoa - starlet sea anemone	predicted protein	211	5e-53	length=790 numreads=17
contig01671	223354			N/A	N/A	N/A	0711245A protein gag/pol/env	177	2e-43	length=265 numreads=6
contig01684	115936316	XP_001196699	Strongylocentrotus purpuratus	Other	Coral	Animal - Echinoidea - Sea Urchin	PREDICTED: similar to nonmuscle myosin IIheavy chain A, partial	63	6e-09	length=184 numreads=3
contig01689	156389195	XP_001634877	Nematostella vectensis	Coral	Coral	Animal - Anthozoa - starlet sea anemone	predicted protein	278	7e-73	length=1256 numreads=12
contig01690	156382784	XP_001632732	Nematostella vectensis	Coral	Coral	Animal - Anthozoa - starlet sea anemone	predicted protein	137	2e-31	length=300 numreads=9
contig01691	156353294	XP_001623005	Nematostella vectensis	Coral	Coral	Animal - Anthozoa - starlet sea anemone	hypothetical protein NEMVEDRAFT_v1g1308	93	5e-18	length=235 numreads=1
contig01693	156363142	XP_001625906	Nematostella vectensis	Coral	Coral	Animal - Anthozoa - starlet sea anemone	predicted protein	53	5e-06	length=250 numreads=5
contig01697	156391084	XP_001635599	Nematostella vectensis	Coral	Coral	Animal - Anthozoa - starlet sea anemone	predicted protein	243	9e-63	length=791 numreads=15
contig01700	156402179	XP_001639468	Nematostella vectensis	Coral	Coral	Animal - Anthozoa - starlet sea anemone	predicted protein	101	2e-20	length=352 numreads=5
contig01706	29294733	AAH49009	Danio rerio	Other	Coral	Animal - vertebrata - zebra fish	Ppia protein	248	2e-64	length=703 numreads=24
contig01707	156389249	XP_001634904	Nematostella vectensis	Coral	Coral	Animal - Anthozoa - starlet sea anemone	predicted protein	327	3e-87	length=1819 numreads=37
contig01708	156382137	XP_001632411	Nematostella vectensis	Coral	Coral	Animal - Anthozoa - starlet sea anemone	predicted protein	196	2e-48	length=1001 numreads=12
contig01709	156392178	XP_001635926	Nematostella vectensis	Coral	Coral	Animal - Anthozoa - starlet sea anemone	predicted protein	126	6e-27	length=1236 numreads=29
contig01715	156374297	XP_001629744	Nematostella vectensis	Coral	Coral	Animal - Anthozoa - starlet sea anemone	predicted protein	208	1e-51	length=1893 numreads=53
contig01716	156354210	XP_001623293	Nematostella vectensis	Coral	Coral	Animal - Anthozoa - starlet sea anemone	predicted protein	83	4e-15	length=162 numreads=1
contig01719	156376587	XP_001630441	Nematostella vectensis	Coral	Coral	Animal - Anthozoa - starlet sea anemone	predicted protein	117	2e-25	length=215 numreads=5
contig01726	156371332	XP_001628718	Nematostella vectensis	Coral	Coral	Animal - Anthozoa - starlet sea anemone	predicted protein	287	8e-76	length=748 numreads=20
contig01731	156359799	XP_001624952	Nematostella vectensis	Coral	Coral	Animal - Anthozoa - starlet sea anemone	predicted protein	81	2e-14	length=163 numreads=3
contig01733	156353004	XP_001622870	Nematostella vectensis	Coral	Coral	Animal - Anthozoa - starlet sea anemone	predicted protein	129	4e-28	length=1225 numreads=27
contig01742	156386772	XP_001634085	Nematostella vectensis	Coral	Coral	Animal - Anthozoa - starlet sea anemone	predicted protein	60	3e-08	length=236 numreads=2
contig01743	156364452	XP_001626362	Nematostella vectensis	Coral	Coral	Animal - Anthozoa - starlet sea anemone	predicted protein	171	2e-41	length=388 numreads=6
contig01746	156377096	XP_001630693	Nematostella vectensis	Coral	Coral	Animal - Anthozoa - starlet sea anemone	predicted protein	205	3e-51	length=681 numreads=9
contig01749	156362018	XP_001625579	Nematostella vectensis	Coral	Coral	Animal - Anthozoa - starlet sea anemone	predicted protein	67	2e-10	length=202 numreads=8
contig01750	156361922	XP_001625532	Nematostella vectensis	Coral	Coral	Animal - Anthozoa - starlet sea anemone	predicted protein	108	2e-22	length=168 numreads=4
contig01751	5817777	AAD52914	Acropora tenuis	Coral	Coral	Animal - Anthozoa - coral	AF152244_1 cytochrome b	373	2e-101	length=1095 numreads=28
contig01752	15147856	BAB62840	Cricetulus griseus	Other	Coral	Animal - Mammalia - chinese hamster	carbonyl reductase 1	196	3e-48	length=1535 numreads=29
contig01756	110768018	XP_623323	Apis mellifera	Other	Coral	Animal - Insecta	PREDICTED: similar to zipper CG15792-PD, isoformD	328	1e-87	length=1906 numreads=39
contig01757	156385450	XP_001633643	Nematostella vectensis	Coral	Coral	Animal - Anthozoa - starlet sea anemone	predicted protein	283	1e-74	length=754 numreads=14
contig01765	156374376	XP_001629783	Nematostella vectensis	Coral	Coral	Animal - Anthozoa - starlet sea anemone	predicted protein	61	2e-08	length=174 numreads=4
contig01766	156358137	XP_001624381	Nematostella vectensis	Coral	Coral	Animal - Anthozoa - starlet sea anemone	predicted protein	54	4e-06	length=130 numreads=2
contig01767	156386210	XP_001633806	Nematostella vectensis	Coral	Coral	Animal - Anthozoa - starlet sea anemone	predicted protein	70	5e-11	length=209 numreads=4
contig01769	156392713	XP_001636192	Nematostella vectensis	Coral	Coral	Animal - Anthozoa - starlet sea anemone	predicted protein	67	3e-10	length=150 numreads=3
contig01774	156377879	XP_001630873	Nematostella vectensis	Coral	Coral	Animal - Anthozoa - starlet sea anemone	predicted protein	164	1e-39	length=368 numreads=4
contig01775	156390449	XP_001635283	Nematostella vectensis	Coral	Coral	Animal - Anthozoa - starlet sea anemone	predicted protein	115	9e-25	length=212 numreads=2
contig01776	156388990	XP_001634775	Nematostella vectensis	Coral	Coral	Animal - Anthozoa - starlet sea anemone	predicted protein	195	3e-48	length=765 numreads=16
contig01785	156354003	XP_001623194	Nematostella vectensis	Coral	Coral	Animal - Anthozoa - starlet sea anemone	predicted protein	53	3e-06	length=428 numreads=4
contig01789	148229230	NP_001085111	Xenopuslaevis	Other	Coral	Animal - amphibian - African Clawed Frogs	hypothetical protein LOC432182	64	3e-09	length=201 numreads=3
contig01791	156386905	XP_001634151	Nematostella vectensis	Coral	Coral	Animal - Anthozoa - starlet sea anemone	predicted protein	55	9e-07	length=220 numreads=1
contig01792	156373224	XP_001629433	Nematostella vectensis	Coral	Coral	Animal - Anthozoa - starlet sea anemone	predicted protein	140	1e-31	length=903 numreads=13
contig01797	156365906	XP_001626883	Nematostella vectensis	Coral	Coral	Animal - Anthozoa - starlet sea anemone	predicted protein	89	7e-17	length=232 numreads=3
contig01798	156405767	XP_001640903	Nematostella vectensis	Coral	Coral	Animal - Anthozoa - starlet sea anemone	predicted protein	58	2e-07	length=235 numreads=4
contig01800	156401322	XP_001639240	Nematostella vectensis	Coral	Coral	Animal - Anthozoa - starlet sea anemone	predicted protein	69	3e-10	length=647 numreads=9
contig01812	156401605	XP_001639381	Nematostella vectensis	Coral	Coral	Animal - Anthozoa - starlet sea anemone	predicted protein	572	3e-161	length=1517 numreads=37
contig01813	156405962	XP_001641000	Nematostella vectensis	Coral	Coral	Animal - Anthozoa - starlet sea anemone	predicted protein	67	2e-10	length=140 numreads=1
contig01815	156356387	XP_001623906	Nematostella vectensis	Coral	Coral	Animal - Anthozoa - starlet sea anemone	predicted protein	483	9e-135	length=912 numreads=19
contig01816	156405792	XP_001640915	Nematostella vectensis	Coral	Coral	Animal - Anthozoa - starlet sea anemone	predicted protein	67	1e-09	length=958 numreads=20
contig01830	51871370	NP_001004115	Danio rerio	Other	Coral	Animal - vertebrata - zebra fish	hypothetical protein LOC445487	79	6e-14	length=189 numreads=2
contig01832	156347847	XP_001621775	Nematostella vectensis	Coral	Coral	Animal - Anthozoa - starlet sea anemone	hypothetical protein NEMVEDRAFT_v1g248638	72	7e-12	length=155 numreads=2
contig01833	156386919	XP_001634158	Nematostella vectensis	Coral	Coral	Animal - Anthozoa - starlet sea anemone	predicted protein	371	9e-101	length=1369 numreads=42
contig01836	156374930	XP_001629836	Nematostella vectensis	Coral	Coral	Animal - Anthozoa - starlet sea anemone	predicted protein	69	6e-11	length=165 numreads=2
contig01838	156376979	XP_001630635	Nematostella vectensis	Coral	Coral	Animal - Anthozoa - starlet sea anemone	predicted protein	53	6e-06	length=178 numreads=2
contig01842	156363191	XP_001625930	Nematostella vectensis	Coral	Coral	Animal - Anthozoa - starlet sea anemone	predicted protein	64	5e-09	length=667 numreads=25
contig01845	156385524	XP_001633680	Nematostella vectensis	Coral	Coral	Animal - Anthozoa - starlet sea anemone	predicted protein	82	1e-14	length=179 numreads=3
contig01849	34392572	BAC82617	Danio rerio	Other	Coral	Animal - vertebrata - zebra fish	pol-like protein	55	1e-06	length=156 numreads=1
contig01850	156405850	XP_001640944	Nematostella vectensis	Coral	Coral	Animal - Anthozoa - starlet sea anemone	predicted protein	210	2e-52	length=973 numreads=30
contig01851	115752588	XP_782447	Strongylocentrotus purpuratus	Other	Coral	Animal - Echinoidea - Sea Urchin	PREDICTED: similar to Dihydrolipoyldehydrogenase, mitochondrial precursor (Dihydrolipoamide dehydrogenase)	184	2e-45	length=331 numreads=5
contig01853	156370793	XP_001628452	Nematostella vectensis	Coral	Coral	Animal - Anthozoa - starlet sea anemone	predicted protein	69	5e-11	length=368 numreads=5
contig01854	156398367	XP_001638160	Nematostella vectensis	Coral	Coral	Animal - Anthozoa - starlet sea anemone	predicted protein	70	4e-11	length=133 numreads=2
contig01855	47225578	CAG12061	Tetraodon nigroviridis	Other	Coral	Animal - green spotted puffer fish	unnamed protein product	68	1e-10	length=114 numreads=4
contig01861	156360993	XP_001625306	Nematostella vectensis	Coral	Coral	Animal - Anthozoa - starlet sea anemone	predicted protein	122	8e-27	length=231 numreads=3
contig01862	156389621	XP_001635089	Nematostella vectensis	Coral	Coral	Animal - Anthozoa - starlet sea anemone	predicted protein	84	2e-15	length=334 numreads=5
contig01863	115655571	XP_001177617	Strongylocentrotus purpuratus	Other	Coral	Animal - Echinoidea - Sea Urchin	PREDICTED: similar to adenylate kinase 2isoform 3	272	9e-72	length=509 numreads=12
contig01873	71896341	NP_001026101	Gallus gallus	Other	Coral	Animal - Aves - chicken	MAX-like protein X	96	8e-19	length=208 numreads=5
contig01880	156405130	XP_001640585	Nematostella vectensis	Coral	Coral	Animal - Anthozoa - starlet sea anemone	predicted protein	174	1e-42	length=365 numreads=7
contig01899	28302209	AAH46714	Xenopus laevis	Other	Coral	Animal - amphibian - African Clawed Frogs	TCERG1 protein	58	4e-07	length=625 numreads=9
contig01903	156386222	XP_001633812	Nematostella vectensis	Coral	Coral	Animal - Anthozoa - starlet sea anemone	predicted protein	97	2e-19	length=472 numreads=11
contig01906	115725403	XP_001180409	Strongylocentrotus purpuratus	Other	Coral	Animal - Echinoidea - Sea Urchin	PREDICTED: similar to allantoicase	60	5e-08	length=240 numreads=1
contig01909	157769373	XP_001676507	Caenorhabditisbriggsae AF16	Other	Coral	Animal - nematode (roundworm)	Hypothetical protein CBG14353	67	2e-09	length=1517 numreads=20
contig01912	21901963	BAC05520	Ciona savignyi	Other	Coral	Animal - Chordata - Sea squirt	casein kinase I	207	1e-52	length=446 numreads=6
contig01914	168016974	XP_001761023	Physcomitrella patenssubsp. patens	Other	Algal Symbiont	Plant - moss (Bryophyta)	predicted protein	54	4e-06	length=162 numreads=1
contig01915	109110177	XP_001112219	Macaca mulatta	Other	Coral	Animal - Mammalia - Primate	PREDICTED: similar to Golgi autoantigen,golgin subfamily a, 2 isoform 4	127	1e-27	length=837 numreads=52
contig01919	156378358	XP_001631110	Nematostella vectensis	Coral	Coral	Animal - Anthozoa - starlet sea anemone	predicted protein	159	1e-37	length=713 numreads=11
contig01922	156386168	XP_001633785	Nematostella vectensis	Coral	Coral	Animal - Anthozoa - starlet sea anemone	predicted protein	157	2e-37	length=356 numreads=6
contig01923	156373858	XP_001629527	Nematostella vectensis	Coral	Coral	Animal - Anthozoa - starlet sea anemone	predicted protein	105	1e-21	length=225 numreads=6
contig01924	16975321	1GJV		N/A	N/A	N/A	A Chain A, Branched-Chain Alpha-Ketoacid DehydrogenaseKinase (Bck) Complxed With Atp-Gamma-S	73	6e-12	length=146 numreads=2
contig01926	156378506	XP_001631183	Nematostella vectensis	Coral	Coral	Animal - Anthozoa - starlet sea anemone	predicted protein	57	4e-07	length=173 numreads=2
contig01933	50540310	NP_001002621	Danio rerio	Other	Coral	Animal - vertebrata - zebra fish	hypothetical protein LOC436894	189	2e-46	length=844 numreads=21
contig01937	118197963	ABK78770	Acropora millepora	Coral	Coral	Animal - Anthozoa - coral	TIR1	104	6e-21	length=751 numreads=16
contig01941	156390210	XP_001635164	Nematostella vectensis	Coral	Coral	Animal - Anthozoa - starlet sea anemone	predicted protein	237	2e-60	length=1328 numreads=25
contig01946	156386391	XP_001633896	Nematostella vectensis	Coral	Coral	Animal - Anthozoa - starlet sea anemone	predicted protein	71	2e-11	length=241 numreads=3
contig01950	156386899	XP_001634148	Nematostella vectensis	Coral	Coral	Animal - Anthozoa - starlet sea anemone	predicted protein	70	2e-11	length=330 numreads=5
contig01956	66472256	NP_001018590	Danio rerio	Other	Coral	Animal - vertebrata - zebra fish	hypothetical protein LOC553792	61	2e-08	length=216 numreads=3
contig01957	156339998	XP_001620322	Nematostella vectensis	Coral	Coral	Animal - Anthozoa - starlet sea anemone	hypothetical protein NEMVEDRAFT_v1g223226	79	8e-14	length=337 numreads=11
contig01958	156406520	XP_001641093	Nematostella vectensis	Coral	Coral	Animal - Anthozoa - starlet sea anemone	predicted protein	477	4e-133	length=823 numreads=19
contig01960	45382543	NP_990570	Gallus gallus	Other	Coral	Animal - Aves - chicken	cyclin B3	87	3e-16	length=202 numreads=3
contig01963	156383302	XP_001632773	Nematostella vectensis	Coral	Coral	Animal - Anthozoa - starlet sea anemone	predicted protein	357	1e-96	length=1227 numreads=29
contig01970	156361297	XP_001625454	Nematostella vectensis	Coral	Coral	Animal - Anthozoa - starlet sea anemone	predicted protein	117	3e-25	length=217 numreads=7
contig01975	157356274	CAO62409	Vitis vinifera	Other	Algal Symbiont	Plant - Common Grape Vine	unnamed protein product	70	4e-11	length=235 numreads=2
contig01978	156394023	XP_001636626	Nematostella vectensis	Coral	Coral	Animal - Anthozoa - starlet sea anemone	predicted protein	73	6e-12	length=150 numreads=1
contig01979	58613571	AAW79372	Heterocapsa triquetra	Other	Algal Symbiont	Plant - estuarine dinoflagellate	chloroplast light harvesting complex protein	223	6e-57	length=608 numreads=18
contig01981	156615316	XP_001647525	Nematostella vectensis	Coral	Coral	Animal - Anthozoa - starlet sea anemone	predicted protein	70	3e-11	length=437 numreads=9
contig01985	46048780	NP_990439	Gallus gallus	Other	Coral	Animal - Aves - chicken	ribosomal protein S4, X-linked	322	2e-86	length=701 numreads=12
contig01986	156405298	XP_001640669	Nematostella vectensis	Coral	Coral	Animal - Anthozoa - starlet sea anemone	predicted protein	70	4e-11	length=192 numreads=2
contig01989	156378621	XP_001631240	Nematostella vectensis	Coral	Coral	Animal - Anthozoa - starlet sea anemone	predicted protein	150	1e-34	length=682 numreads=7
contig01994	156354432	XP_001623398	Nematostella vectensis	Coral	Coral	Animal - Anthozoa - starlet sea anemone	predicted protein	192	7e-48	length=346 numreads=5
contig01996	156364995	XP_001626628	Nematostella vectensis	Coral	Coral	Animal - Anthozoa - starlet sea anemone	predicted protein	166	3e-39	length=1181 numreads=17
contig01998	74005527	XP_863662	Canisfamiliaris	Other	Coral	Animal - Mammalia - dog	PREDICTED: similar to K06H7.3 isoform 3	98	2e-19	length=526 numreads=12
contig02009	156368290	XP_001627628	Nematostella vectensis	Coral	Coral	Animal - Anthozoa - starlet sea anemone	predicted protein	219	3e-55	length=872 numreads=25
contig02015	156387872	XP_001634426	Nematostella vectensis	Coral	Coral	Animal - Anthozoa - starlet sea anemone	predicted protein	116	4e-25	length=220 numreads=5
contig02025	85724872	NP_001033869	Drosophilamelanogaster	Other	Coral	Animal - insecta - fruit fly	capulet CG33979-PA, isoform A	202	5e-50	length=1225 numreads=35
contig02027	23959079	AAH23689	Mus musculus	Other	Coral	Animal - mammalia - house mouse	Meis1 protein	158	9e-37	length=961 numreads=26
contig02028	156383529	XP_001632886	Nematostella vectensis	Coral	Coral	Animal - Anthozoa - starlet sea anemone	predicted protein	75	1e-12	length=214 numreads=3
contig02035	156352125	XP_001622618	Nematostella vectensis	Coral	Coral	Animal - Anthozoa - starlet sea anemone	predicted protein	134	2e-30	length=374 numreads=6
contig02041	157154678	ABV24983	Montiporacapitata	Coral	Coral	Anthozoa - Acropora Family - Coral	beta gamma crystallin isoform 8	212	3e-53	length=777 numreads=60
contig02043	50344478	CAH04325	Curculio glandium	Other	Coral	Animal - Insecta - acorn weevil	S10e ribosomal protein	200	2e-50	length=483 numreads=11
contig02046	156395463	XP_001637130	Nematostella vectensis	Coral	Coral	Animal - Anthozoa - starlet sea anemone	predicted protein	82	9e-15	length=154 numreads=1
contig02049	7595813	AAF64461	Acroporamillepora	Coral	Coral	Animal - Anthozoa - coral	AF241311_1 transcription factor PaxD	182	5e-45	length=378 numreads=8
contig02051	148226156	NP_001084164	Xenopus laevis	Other	Coral	Animal - amphibian - African Clawed Frogs	DUF87	143	3e-33	length=348 numreads=7
contig02052	156386754	XP_001634076	Nematostella vectensis	Coral	Coral	Animal - Anthozoa - starlet sea anemone	predicted protein	93	3e-18	length=377 numreads=6
contig02053	47229522	CAF99510	Tetraodon nigroviridis	Other	Coral	Animal - green spotted puffer fish	unnamed protein product	250	6e-65	length=686 numreads=9
contig02055	156401113	XP_001639136	Nematostella vectensis	Coral	Coral	Animal - Anthozoa - starlet sea anemone	predicted protein	147	6e-34	length=597 numreads=8
contig02058	156372340	XP_001628996	Nematostella vectensis	Coral	Coral	Animal - Anthozoa - starlet sea anemone	predicted protein	112	8e-24	length=390 numreads=8
contig02059	156370837	XP_001628474	Nematostella vectensis	Coral	Coral	Animal - Anthozoa - starlet sea anemone	predicted protein	212	1e-53	length=578 numreads=16
contig02060	156397191	XP_001637775	Nematostella vectensis	Coral	Coral	Animal - Anthozoa - starlet sea anemone	predicted protein	127	3e-27	length=1433 numreads=25
contig02062	156392353	XP_001636013	Nematostella vectensis	Coral	Coral	Animal - Anthozoa - starlet sea anemone	predicted protein	145	6e-34	length=432 numreads=10
contig02065	156365823	XP_001626842	Nematostella vectensis	Coral	Coral	Animal - Anthozoa - starlet sea anemone	predicted protein	83	5e-15	length=209 numreads=5
contig02067	156368847	XP_001627903	Nematostella vectensis	Coral	Coral	Animal - Anthozoa - starlet sea anemone	predicted protein	100	4e-20	length=164 numreads=3
contig02069	156390334	XP_001635226	Nematostella vectensis	Coral	Coral	Animal - Anthozoa - starlet sea anemone	predicted protein	79	6e-13	length=1076 numreads=31
contig02073	67468584	AAY67908	Nematostella vectensis	Coral	Coral	Animal - Anthozoa - starlet sea anemone	nanos 2	230	8e-59	length=703 numreads=12
contig02074	156393696	XP_001636463	Nematostella vectensis	Coral	Coral	Animal - Anthozoa - starlet sea anemone	predicted protein	106	4e-22	length=327 numreads=6
contig02076	156370236	XP_001628377	Nematostella vectensis	Coral	Coral	Animal - Anthozoa - starlet sea anemone	predicted protein	153	3e-35	length=1106 numreads=24
contig02077	119902503	XP_601785	Bos taurus	Other	Coral	Animal - Mammalia - cattle	PREDICTED: similar to myosin IE	478	3e-133	length=993 numreads=15
contig02079	156393718	XP_001636474	Nematostella vectensis	Coral	Coral	Animal - Anthozoa - starlet sea anemone	predicted protein	216	2e-54	length=814 numreads=27
contig02080	156404007	XP_001640199	Nematostella vectensis	Coral	Coral	Animal - Anthozoa - starlet sea anemone	predicted protein	63	4e-09	length=174 numreads=3
contig02083	156373767	XP_001629482	Nematostella vectensis	Coral	Coral	Animal - Anthozoa - starlet sea anemone	predicted protein	63	5e-09	length=239 numreads=1
contig02084	156391287	XP_001635700	Nematostella vectensis	Coral	Coral	Animal - Anthozoa - starlet sea anemone	predicted protein	297	6e-79	length=765 numreads=10
contig02086	156375562	XP_001630149	Nematostella vectensis	Coral	Coral	Animal - Anthozoa - starlet sea anemone	predicted protein	188	1e-45	length=1430 numreads=36
contig02089	156376640	XP_001630467	Nematostella vectensis	Coral	Coral	Animal - Anthozoa - starlet sea anemone	predicted protein	116	4e-25	length=241 numreads=1
contig02090	156364729	XP_001626498	Nematostella vectensis	Coral	Coral	Animal - Anthozoa - starlet sea anemone	predicted protein	237	1e-61	length=417 numreads=6
contig02092	156366131	XP_001626994	Nematostella vectensis	Coral	Coral	Animal - Anthozoa - starlet sea anemone	predicted protein	87	2e-16	length=140 numreads=2
contig02095	156370212	XP_001628365	Nematostella vectensis	Coral	Coral	Animal - Anthozoa - starlet sea anemone	predicted protein	63	4e-09	length=243 numreads=3
contig02101	163914953	NP_001106468	Xenopustropicalis	Other	Coral	Animal - amphibian - frog	hypothetical protein LOC100127652	82	1e-14	length=214 numreads=3
contig02102	156350442	XP_001622285	Nematostella vectensis	Coral	Coral	Animal - Anthozoa - starlet sea anemone	predicted protein	342	3e-92	length=1164 numreads=55
contig02104	156385204	XP_001633521	Nematostella vectensis	Coral	Coral	Animal - Anthozoa - starlet sea anemone	predicted protein	155	7e-37	length=371 numreads=10
contig02105	156552091	XP_001604992	Nasonia vitripennis	Other	Coral	Animal - insecta - jewel wasp	PREDICTED: similar to 26S proteasomeregulatory subunit rpn1	166	3e-40	length=409 numreads=6
contig02106	156375851	XP_001630292	Nematostella vectensis	Coral	Coral	Animal - Anthozoa - starlet sea anemone	predicted protein	57	2e-07	length=162 numreads=4
contig02107	114603372	XP_527107	Pantroglodytes	Other	Coral	Animal - mammalia - Primate - Chimpanzee	PREDICTED: hypothetical protein	180	4e-44	length=538 numreads=9
contig02108	62632867	AAX89406	Phallusia mammilata	Other	Coral	Animal - Chordata - Tunicate	CDC42	181	1e-44	length=395 numreads=11
contig02109	156373993	XP_001629594	Nematostella vectensis	Coral	Coral	Animal - Anthozoa - starlet sea anemone	predicted protein	57	3e-07	length=212 numreads=3
contig02114	156405058	XP_001640549	Nematostella vectensis	Coral	Coral	Animal - Anthozoa - starlet sea anemone	predicted protein	53	5e-06	length=329 numreads=9
contig02119	156393750	XP_001636490	Nematostella vectensis	Coral	Coral	Animal - Anthozoa - starlet sea anemone	predicted protein	104	1e-21	length=369 numreads=6
contig02120	156393384	XP_001636308	Nematostella vectensis	Coral	Coral	Animal - Anthozoa - starlet sea anemone	predicted protein	107	3e-22	length=197 numreads=2
contig02122	158290927	XP_563692	Anopheles gambiae str. PEST	Other	Coral	Animal - Insecta	AGAP002483-PA	217	9e-55	length=903 numreads=13
contig02123	68533891	AAH99273	Xenopuslaevis	Other	Coral	Animal - amphibian - African Clawed Frogs	Unknown (protein for IMAGE:6932755)	144	3e-33	length=483 numreads=9
contig02124	116500284	EAU83179	Coprinopsis cinereaokayama7#130	Other	Other	Fungi - species of mushroom in the Psathyrellaceae family	predicted protein	54	7e-06	length=584 numreads=6
contig02125	156362607	XP_001625867	Nematostella vectensis	Coral	Coral	Animal - Anthozoa - starlet sea anemone	predicted protein	152	3e-35	length=854 numreads=18
contig02127	156386921	XP_001634159	Nematostella vectensis	Coral	Coral	Animal - Anthozoa - starlet sea anemone	predicted protein	108	4e-22	length=707 numreads=10
contig02133	115693657	XP_001194883	Strongylocentrotus purpuratus	Other	Coral	Animal - Echinoidea - Sea Urchin	PREDICTED: similar to transposase, partial	56	6e-07	length=123 numreads=3
contig02136	156538735	XP_001607852	Nasonia vitripennis	Other	Coral	Animal - insecta - jewel wasp	PREDICTED: similar to conserved hypotheticalprotein	55	1e-06	length=193 numreads=8
contig02139	115764848	XP_792642	Strongylocentrotus purpuratus	Other	Coral	Animal - Echinoidea - Sea Urchin	PREDICTED: similar to Chain A, The Structure OfAlpha-N-Acetylgalactosaminidase	93	4e-18	length=171 numreads=4
contig02140	156366901	XP_001627159	Nematostella vectensis	Coral	Coral	Animal - Anthozoa - starlet sea anemone	predicted protein	61	2e-08	length=436 numreads=5
contig02141	156353921	XP_001623156	Nematostella vectensis	Coral	Coral	Animal - Anthozoa - starlet sea anemone	predicted protein	101	2e-20	length=232 numreads=4
contig02143	156366235	XP_001627045	Nematostella vectensis	Coral	Coral	Animal - Anthozoa - starlet sea anemone	predicted protein	54	2e-06	length=110 numreads=1
contig02146	156378108	XP_001630986	Nematostella vectensis	Coral	Coral	Animal - Anthozoa - starlet sea anemone	predicted protein	100	3e-20	length=213 numreads=2
contig02148	156402925	XP_001639840	Nematostella vectensis	Coral	Coral	Animal - Anthozoa - starlet sea anemone	predicted protein	69	7e-11	length=297 numreads=5
contig02153	125819411	XP_695523	Danio rerio	Other	Coral	Animal - vertebrata - zebra fish	PREDICTED: similar to Ab1-133	76	5e-13	length=240 numreads=1
contig02154	156393886	XP_001636558	Nematostella vectensis	Coral	Coral	Animal - Anthozoa - starlet sea anemone	predicted protein	273	4e-72	length=508 numreads=11
contig02155	156402177	XP_001639467	Nematostella vectensis	Coral	Coral	Animal - Anthozoa - starlet sea anemone	predicted protein	89	8e-17	length=150 numreads=2
contig02157	156382591	XP_001632636	Nematostella vectensis	Coral	Coral	Animal - Anthozoa - starlet sea anemone	predicted protein	78	2e-13	length=133 numreads=2
contig02160	156371405	XP_001628754	Nematostella vectensis	Coral	Coral	Animal - Anthozoa - starlet sea anemone	predicted protein	90	1e-16	length=708 numreads=10
contig02167	156357060	XP_001624042	Nematostella vectensis	Coral	Coral	Animal - Anthozoa - starlet sea anemone	predicted protein	109	9e-22	length=1490 numreads=38
contig02169	156367574	XP_001627491	Nematostella vectensis	Coral	Coral	Animal - Anthozoa - starlet sea anemone	predicted protein	140	1e-31	length=760 numreads=14
contig02175	156389480	XP_001635019	Nematostella vectensis	Coral	Coral	Animal - Anthozoa - starlet sea anemone	predicted protein	64	2e-09	length=217 numreads=3
contig02177	156359498	XP_001624805	Nematostella vectensis	Coral	Coral	Animal - Anthozoa - starlet sea anemone	predicted protein	110	8e-23	length=585 numreads=9
contig02180	139478657	ABO77630	Poecilia reticulata	Other	Coral	Animal - Vertebrata - Fish	vitellogenin B	104	5e-20	length=2485 numreads=69
contig02183	156407974	XP_001641632	Nematostella vectensis	Coral	Coral	Animal - Anthozoa - starlet sea anemone	predicted protein	114	9e-24	length=719 numreads=15
contig02186	115629224	XP_793302	Strongylocentrotus purpuratus	Other	Coral	Animal - Echinoidea - Sea Urchin	PREDICTED: similar to Proteasome (prosome,macropain) 26S subunit, non-ATPase, 2	195	8e-49	length=311 numreads=5
contig02191	156396890	XP_001637625	Nematostella vectensis	Coral	Coral	Animal - Anthozoa - starlet sea anemone	predicted protein	60	4e-08	length=157 numreads=1
contig02192	51242987	AAT99305	Xenopus laevis	Other	Coral	Animal - amphibian - African Clawed Frogs	subtilisin-like protease SPC6A	80	2e-14	length=373 numreads=5
contig02194	81879567	Q91WC0		N/A	N/A	N/A	SETD3_MOUSE SET domain-containing protein 3 (Endothelialdifferentiation inhibitory protein D10)	116	4e-25	length=319 numreads=7
contig02195	156347861	XP_001621781	Nematostella vectensis	Coral	Coral	Animal - Anthozoa - starlet sea anemone	predicted protein	67	2e-10	length=141 numreads=2
contig02196	156363553	XP_001626107	Nematostella vectensis	Coral	Coral	Animal - Anthozoa - starlet sea anemone	predicted protein	139	6e-32	length=241 numreads=2
contig02197	33348834	AAQ16117	Rhipicephalus haemaphysaloides haemaphysaloides	Other	Coral	Animal - Arthropoda - Arachnid - Tick	cathepsin L-like cysteine proteinase A	93	5e-18	length=186 numreads=4
contig02198	156405928	XP_001640983	Nematostella vectensis	Coral	Coral	Animal - Anthozoa - starlet sea anemone	predicted protein	161	2e-38	length=395 numreads=4
contig02200	156374309	XP_001629750	Nematostella vectensis	Coral	Coral	Animal - Anthozoa - starlet sea anemone	predicted protein	82	7e-15	length=221 numreads=5
contig02202	148231087	NP_001090580	Xenopus laevis	Other	Coral	Animal - amphibian - African Clawed Frogs	diazepam binding inhibitor	77	4e-13	length=220 numreads=6
contig02204	156368418	XP_001627691	Nematostella vectensis	Coral	Coral	Animal - Anthozoa - starlet sea anemone	predicted protein	70	4e-11	length=383 numreads=6
contig02206	149743676	XP_001497084	Equus caballus	Other	Coral	Animal - Mammalia - horse	PREDICTED: similar to Sperm associated antigen6, partial	186	9e-46	length=523 numreads=8
contig02213	156356981	XP_001624004	Nematostella vectensis	Coral	Coral	Animal - Anthozoa - starlet sea anemone	predicted protein	60	3e-07	length=1458 numreads=26
contig02214	156390727	XP_001635421	Nematostella vectensis	Coral	Coral	Animal - Anthozoa - starlet sea anemone	predicted protein	66	2e-09	length=737 numreads=13
contig02215	47213110	CAF89530	Tetraodon nigroviridis	Other	Coral	Animal - green spotted puffer fish	unnamed protein product	92	1e-17	length=163 numreads=2
contig02223	5081602	AAD39461	Amblyomma americanum	Other	Coral	Animal - Tick	AF134586_1 reverse transcriptase-like protein	141	7e-32	length=738 numreads=11
contig02224	115913844	XP_001199205	Strongylocentrotus purpuratus	Other	Coral	Animal - Echinoidea - Sea Urchin	PREDICTED: similar to polymeric globin	55	1e-06	length=137 numreads=1
contig02225	156391873	XP_001635774	Nematostella vectensis	Coral	Coral	Animal - Anthozoa - starlet sea anemone	predicted protein	223	5e-57	length=518 numreads=9
contig02228	156372941	XP_001629293	Nematostella vectensis	Coral	Coral	Animal - Anthozoa - starlet sea anemone	predicted protein	203	2e-50	length=1349 numreads=45
contig02238	156383578	XP_001632910	Nematostella vectensis	Coral	Coral	Animal - Anthozoa - starlet sea anemone	predicted protein	68	1e-10	length=229 numreads=3
contig02240	156378326	XP_001631094	Nematostella vectensis	Coral	Coral	Animal - Anthozoa - starlet sea anemone	predicted protein	53	6e-06	length=173 numreads=3
contig02244	156374970	XP_001629856	Nematostella vectensis	Coral	Coral	Animal - Anthozoa - starlet sea anemone	predicted protein	95	1e-18	length=204 numreads=3
contig02249	156375691	XP_001630213	Nematostella vectensis	Coral	Coral	Animal - Anthozoa - starlet sea anemone	predicted protein	72	1e-11	length=218 numreads=1
contig02250	156396390	XP_001637376	Nematostella vectensis	Coral	Coral	Animal - Anthozoa - starlet sea anemone	predicted protein	62	1e-08	length=144 numreads=2
contig02252	115644360	XP_798672	Strongylocentrotus purpuratus	Other	Coral	Animal - Echinoidea - Sea Urchin	PREDICTED: hypothetical protein	450	9e-125	length=962 numreads=23
contig02253	156372874	XP_001629260	Nematostella vectensis	Coral	Coral	Animal - Anthozoa - starlet sea anemone	predicted protein	104	2e-21	length=224 numreads=3
contig02258	156380526	XP_001631819	Nematostella vectensis	Coral	Coral	Animal - Anthozoa - starlet sea anemone	predicted protein	569	1e-160	length=1002 numreads=17
contig02260	156359306	XP_001624711	Nematostella vectensis	Coral	Coral	Animal - Anthozoa - starlet sea anemone	predicted protein	80	6e-14	length=516 numreads=7
contig02261	156361867	XP_001625505	Nematostella vectensis	Coral	Coral	Animal - Anthozoa - starlet sea anemone	predicted protein	111	2e-23	length=234 numreads=4
contig02265	156374038	XP_001629616	Nematostella vectensis	Coral	Coral	Animal - Anthozoa - starlet sea anemone	predicted protein	156	7e-37	length=573 numreads=8
contig02270	156392787	XP_001636229	Nematostella vectensis	Coral	Coral	Animal - Anthozoa - starlet sea anemone	predicted protein	68	1e-10	length=155 numreads=4
contig02271	156356120	XP_001623778	Nematostella vectensis	Coral	Coral	Animal - Anthozoa - starlet sea anemone	predicted protein	213	2e-53	length=757 numreads=9
contig02277	156392735	XP_001636203	Nematostella vectensis	Coral	Coral	Animal - Anthozoa - starlet sea anemone	predicted protein	59	8e-08	length=391 numreads=7
contig02281	156380885	XP_001631997	Nematostella vectensis	Coral	Coral	Animal - Anthozoa - starlet sea anemone	predicted protein	206	5e-52	length=544 numreads=11
contig02283	156345282	XP_001621311	Nematostella vectensis	Coral	Coral	Animal - Anthozoa - starlet sea anemone	hypothetical protein NEMVEDRAFT_v1g248697	97	2e-19	length=182 numreads=2
contig02287	156351235	XP_001622420	Nematostella vectensis	Coral	Coral	Animal - Anthozoa - starlet sea anemone	predicted protein	86	7e-16	length=319 numreads=6
contig02293	156373929	XP_001629562	Nematostella vectensis	Coral	Coral	Animal - Anthozoa - starlet sea anemone	predicted protein	82	9e-15	length=225 numreads=3
contig02294	156369857	XP_001628190	Nematostella vectensis	Coral	Coral	Animal - Anthozoa - starlet sea anemone	predicted protein	458	6e-127	length=1237 numreads=24
contig02295	156389046	XP_001634803	Nematostella vectensis	Coral	Coral	Animal - Anthozoa - starlet sea anemone	predicted protein	223	2e-56	length=1065 numreads=16
contig02297	95007112	CAJ20333	Toxoplasmagondii RH	Other	Other	Protist - parasitic protozoa in the genus Toxoplasma	type I fatty acid synthase, putative	58	1e-07	length=173 numreads=3
contig02303	156401531	XP_001639344	Nematostella vectensis	Coral	Coral	Animal - Anthozoa - starlet sea anemone	predicted protein	56	7e-07	length=230 numreads=1
contig02305	156390902	XP_001635508	Nematostella vectensis	Coral	Coral	Animal - Anthozoa - starlet sea anemone	predicted protein	129	4e-28	length=828 numreads=22
contig02308	156338669	XP_001620004	Nematostella vectensis	Coral	Coral	Animal - Anthozoa - starlet sea anemone	hypothetical protein NEMVEDRAFT_v1g223586	67	2e-10	length=152 numreads=1
contig02309	156358504	XP_001624558	Nematostella vectensis	Coral	Coral	Animal - Anthozoa - starlet sea anemone	predicted protein	115	4e-24	length=807 numreads=44
contig02311	156396404	XP_001637383	Nematostella vectensis	Coral	Coral	Animal - Anthozoa - starlet sea anemone	predicted protein	95	6e-18	length=1003 numreads=25
contig02313	156603240	XP_001618798	Nematostella vectensis	Coral	Coral	Animal - Anthozoa - starlet sea anemone	hypothetical protein NEMVEDRAFT_v1g248876	87	2e-16	length=451 numreads=10
contig02329	156408804	XP_001642046	Nematostella vectensis	Coral	Coral	Animal - Anthozoa - starlet sea anemone	predicted protein	94	9e-18	length=787 numreads=24
contig02330	115640595	XP_784737	Strongylocentrotus purpuratus	Other	Coral	Animal - Echinoidea - Sea Urchin	PREDICTED: similar to Copg2 protein	77	3e-13	length=173 numreads=1
contig02332	156354936	XP_001623436	Nematostella vectensis	Coral	Coral	Animal - Anthozoa - starlet sea anemone	predicted protein	77	3e-13	length=173 numreads=1
contig02333	156333923	XP_001619447	Nematostella vectensis	Coral	Coral	Animal - Anthozoa - starlet sea anemone	hypothetical protein NEMVEDRAFT_v1g224174	94	2e-18	length=135 numreads=2
contig02335	156387590	XP_001634286	Nematostella vectensis	Coral	Coral	Animal - Anthozoa - starlet sea anemone	predicted protein	97	2e-18	length=1265 numreads=23
contig02339	156388328	XP_001634653	Nematostella vectensis	Coral	Coral	Animal - Anthozoa - starlet sea anemone	predicted protein	128	1e-28	length=450 numreads=6
contig02340	115732965	XP_788381	Strongylocentrotus purpuratus	Other	Coral	Animal - Echinoidea - Sea Urchin	PREDICTED: hypothetical protein	171	1e-41	length=354 numreads=8
contig02341	157154660	ABV24974	Montipora capitata	Coral	Coral	Anthozoa - Acropora Family - Coral	GP2 THP-like protein	88	1e-16	length=214 numreads=5
contig02342	126338043	XP_001372076	Monodelphis domestica	Other	Coral	Animal - Mammalia - gray short-tailed opossum	PREDICTED: similar to ubiquitin-homologydomain protein PIC1	91	2e-17	length=238 numreads=5
contig02347	109040970	XP_001100428	Macaca mulatta	Other	Coral	Animal - Mammalia - Primate	PREDICTED: similar to protein tyrosinephosphatase, non-receptor type 23	165	8e-40	length=457 numreads=9
contig02349	156368647	XP_001627804	Nematostella vectensis	Coral	Coral	Animal - Anthozoa - starlet sea anemone	predicted protein	67	4e-10	length=210 numreads=3
contig02350	156394163	XP_001636696	Nematostella vectensis	Coral	Coral	Animal - Anthozoa - starlet sea anemone	predicted protein	62	1e-08	length=191 numreads=3
contig02356	118092310	XP_421440	Gallus gallus	Other	Coral	Animal - Aves - chicken	PREDICTED: similar to N-acetyltransferase 12	174	4e-42	length=533 numreads=7
contig02359	156405156	XP_001640598	Nematostella vectensis	Coral	Coral	Animal - Anthozoa - starlet sea anemone	predicted protein	161	2e-38	length=349 numreads=9
contig02360	156407980	XP_001641635	Nematostella vectensis	Coral	Coral	Animal - Anthozoa - starlet sea anemone	predicted protein	177	3e-43	length=497 numreads=8
contig02369	114051233	NP_001040114	Bombyx mori	Other	Coral	Animal - Insect - Moth	defective in cullin neddylation protein	168	1e-40	length=428 numreads=4
contig02370	156402519	XP_001639638	Nematostella vectensis	Coral	Coral	Animal - Anthozoa - starlet sea anemone	predicted protein	69	8e-11	length=206 numreads=3
contig02371	156384749	XP_001633295	Nematostella vectensis	Coral	Coral	Animal - Anthozoa - starlet sea anemone	predicted protein	271	2e-71	length=497 numreads=9
contig02372	90659971	ABD97263	Saccoglossuskowalevskii	Other	Coral	Animal - Hemichordata - acorn worm	bone morphogenetic protein 5/8	112	6e-24	length=227 numreads=6
contig02377	156368841	XP_001627900	Nematostella vectensis	Coral	Coral	Animal - Anthozoa - starlet sea anemone	predicted protein	125	9e-28	length=212 numreads=4
contig02382	2073446	CAA73362	Hydra vulgaris	Coral	Coral	Animal - Anthozoa - hydra	protein kinase C	91	2e-17	length=188 numreads=2
contig02383	156403572	XP_001639982	Nematostella vectensis	Coral	Coral	Animal - Anthozoa - starlet sea anemone	predicted protein	122	9e-27	length=491 numreads=7
contig02388	156367195	XP_001627304	Nematostella vectensis	Coral	Coral	Animal - Anthozoa - starlet sea anemone	predicted protein	129	8e-29	length=282 numreads=6
contig02389	156541526	XP_001603521	Nasoniavitripennis	Other	Coral	Animal - insecta - jewel wasp	PREDICTED: similar to cullin	55	1e-06	length=116 numreads=2
contig02390	156374214	XP_001629703	Nematostella vectensis	Coral	Coral	Animal - Anthozoa - starlet sea anemone	predicted protein	105	1e-21	length=164 numreads=3
contig02391	156384906	XP_001633373	Nematostella vectensis	Coral	Coral	Animal - Anthozoa - starlet sea anemone	predicted protein	71	2e-11	length=223 numreads=5
contig02392	156402923	XP_001639839	Nematostella vectensis	Coral	Coral	Animal - Anthozoa - starlet sea anemone	predicted protein	125	3e-27	length=713 numreads=14
contig02405	156368703	XP_001627832	Nematostella vectensis	Coral	Coral	Animal - Anthozoa - starlet sea anemone	predicted protein	56	2e-06	length=609 numreads=7
contig02411	116498151	EAU81046	Coprinopsiscinerea okayama7#130	Other	Other	Fungi - species of mushroom in the Psathyrellaceae family	hypothetical protein CC1G_10165	55	1e-06	length=237 numreads=3
contig02413	156373198	XP_001629420	Nematostella vectensis	Coral	Coral	Animal - Anthozoa - starlet sea anemone	predicted protein	59	7e-08	length=99 numreads=1
contig02416	156397998	XP_001637976	Nematostella vectensis	Coral	Coral	Animal - Anthozoa - starlet sea anemone	predicted protein	114	2e-24	length=315 numreads=10
contig02418	156404173	XP_001640282	Nematostella vectensis	Coral	Coral	Animal - Anthozoa - starlet sea anemone	predicted protein	104	2e-21	length=303 numreads=7
contig02419	32261040	CAE00182	Cupiennius salei	Other	Coral	Animal - arachnid - spider	snail protein	173	5e-42	length=527 numreads=13
contig02430	156349381	XP_001622034	Nematostella vectensis	Coral	Coral	Animal - Anthozoa - starlet sea anemone	hypothetical protein NEMVEDRAFT_v1g142815	267	3e-70	length=509 numreads=8
contig02433	156408748	XP_001642018	Nematostella vectensis	Coral	Coral	Animal - Anthozoa - starlet sea anemone	predicted protein	116	3e-25	length=369 numreads=5
contig02449	156406648	XP_001641157	Nematostella vectensis	Coral	Coral	Animal - Anthozoa - starlet sea anemone	predicted protein	108	9e-23	length=386 numreads=3
contig02452	109511865	XP_001060977	Rattus norvegicus	Other	Coral	Animal - mammalia - rat	PREDICTED: similar to dystrophin, musculardystrophy	63	6e-09	length=209 numreads=2
contig02456	156401129	XP_001639144	Nematostella vectensis	Coral	Coral	Animal - Anthozoa - starlet sea anemone	predicted protein	370	5e-101	length=718 numreads=10
contig02457	156372758	XP_001629203	Nematostella vectensis	Coral	Coral	Animal - Anthozoa - starlet sea anemone	predicted protein	114	2e-24	length=509 numreads=17
contig02460	156375253	XP_001629996	Nematostella vectensis	Coral	Coral	Animal - Anthozoa - starlet sea anemone	predicted protein	99	2e-19	length=641 numreads=8
contig02463	156365666	XP_001626765	Nematostella vectensis	Coral	Coral	Animal - Anthozoa - starlet sea anemone	predicted protein	276	6e-73	length=566 numreads=7
contig02468	156360898	XP_001625260	Nematostella vectensis	Coral	Coral	Animal - Anthozoa - starlet sea anemone	predicted protein	65	1e-09	length=199 numreads=3
contig02471	148223309	NP_001089578	Xenopuslaevis	Other	Coral	Animal - amphibian - African Clawed Frogs	hypothetical protein LOC734634	65	1e-09	length=99 numreads=3
contig02475	115696758	XP_001177951	Strongylocentrotus purpuratus	Other	Coral	Animal - Echinoidea - Sea Urchin	PREDICTED: hypothetical protein	100	3e-20	length=235 numreads=4
contig02479	156390511	XP_001635314	Nematostella vectensis	Coral	Coral	Animal - Anthozoa - starlet sea anemone	predicted protein	136	4e-31	length=239 numreads=2
contig02487	156377976	XP_001630921	Nematostella vectensis	Coral	Coral	Animal - Anthozoa - starlet sea anemone	predicted protein	293	6e-78	length=612 numreads=12
contig02492	164448642	NP_001106734	Bombyx mori	Other	Coral	Animal - Insect - Moth	Chromodomain-helicase-DNA-binding protein	112	6e-24	length=234 numreads=1
contig02493	156337946	XP_001619926	Nematostella vectensis	Coral	Coral	Animal - Anthozoa - starlet sea anemone	hypothetical protein NEMVEDRAFT_v1g19343	92	7e-18	length=210 numreads=4
contig02498	156404614	XP_001640502	Nematostella vectensis	Coral	Coral	Animal - Anthozoa - starlet sea anemone	predicted protein	83	5e-15	length=194 numreads=6
contig02508	156396402	XP_001637382	Nematostella vectensis	Coral	Coral	Animal - Anthozoa - starlet sea anemone	predicted protein	86	5e-16	length=240 numreads=2
contig02514	156380057	XP_001631771	Nematostella vectensis	Coral	Coral	Animal - Anthozoa - starlet sea anemone	predicted protein	101	2e-20	length=185 numreads=2
contig02518	66523366	XP_392043	Apis mellifera	Other	Coral	Animal - Insecta	PREDICTED: similar to Neprilysin 3 CG9565-PAisoform 1	63	5e-09	length=219 numreads=3
contig02519	156339842	XP_001620278	Nematostella vectensis	Coral	Coral	Animal - Anthozoa - starlet sea anemone	hypothetical protein NEMVEDRAFT_v1g223274	112	4e-23	length=752 numreads=13
contig02520	47228792	CAG07524	Tetraodon nigroviridis	Other	Coral	Animal - green spotted puffer fish	unnamed protein product	75	8e-13	length=228 numreads=4
contig02523	156350433	XP_001622281	Nematostella vectensis	Coral	Coral	Animal - Anthozoa - starlet sea anemone	predicted protein	101	1e-19	length=936 numreads=15
contig02525	156392441	XP_001636057	Nematostella vectensis	Coral	Coral	Animal - Anthozoa - starlet sea anemone	predicted protein	166	4e-40	length=475 numreads=12
contig02526	95103060	ABF51471	Bombyx mori	Other	Coral	Animal - Insect - Moth	mitochondrial phosphoenolpyruvate carboxykinaseisoform 4	116	1e-24	length=687 numreads=14
contig02529	156375849	XP_001630291	Nematostella vectensis	Coral	Coral	Animal - Anthozoa - starlet sea anemone	predicted protein	126	3e-28	length=424 numreads=8
contig02532	156390634	XP_001635375	Nematostella vectensis	Coral	Coral	Animal - Anthozoa - starlet sea anemone	predicted protein	141	2e-32	length=240 numreads=2
contig02534	125828819	XP_687432	Danio rerio	Other	Coral	Animal - vertebrata - zebra fish	PREDICTED: hypothetical protein	172	6e-42	length=343 numreads=9
contig02538	156401109	XP_001639134	Nematostella vectensis	Coral	Coral	Animal - Anthozoa - starlet sea anemone	predicted protein	83	4e-15	length=222 numreads=2
contig02545	156403674	XP_001640033	Nematostella vectensis	Coral	Coral	Animal - Anthozoa - starlet sea anemone	predicted protein	70	4e-11	length=240 numreads=2
contig02548	4378025	AAD19348	Takifugurubripes	Other	Coral	Animal - vertebrata - fish	reverse transcriptase-like protein	79	8e-14	length=514 numreads=6
contig02549	156387922	XP_001634451	Nematostella vectensis	Coral	Coral	Animal - Anthozoa - starlet sea anemone	predicted protein	241	8e-62	length=1146 numreads=27
contig02551	156383698	XP_001632970	Nematostella vectensis	Coral	Coral	Animal - Anthozoa - starlet sea anemone	predicted protein	65	6e-09	length=1172 numreads=43
contig02556	156362406	XP_001625769	Nematostella vectensis	Coral	Coral	Animal - Anthozoa - starlet sea anemone	predicted protein	77	2e-13	length=126 numreads=2
contig02558	126343282	XP_001379524	Monodelphisdomestica	Other	Coral	Animal - Mammalia - gray short-tailed opossum	PREDICTED: hypothetical protein	76	5e-13	length=446 numreads=5
contig02565	156356469	XP_001623945	Nematostella vectensis	Coral	Coral	Animal - Anthozoa - starlet sea anemone	predicted protein	104	2e-21	length=210 numreads=4
contig02566	156398646	XP_001638299	Nematostella vectensis	Coral	Coral	Animal - Anthozoa - starlet sea anemone	predicted protein	63	5e-09	length=129 numreads=2
contig02567	156389324	XP_001634941	Nematostella vectensis	Coral	Coral	Animal - Anthozoa - starlet sea anemone	predicted protein	96	5e-19	length=184 numreads=1
contig02568	125839947	XP_001345949	Danio rerio	Other	Coral	Animal - vertebrata - zebra fish	PREDICTED: hypothetical protein	68	3e-10	length=560 numreads=7
contig02569	157744825	XP_001667509	Caenorhabditisbriggsae AF16	Other	Coral	Animal - nematode (roundworm)	Hypothetical protein CBG05115	62	1e-08	length=150 numreads=3
contig02570	156389500	XP_001635029	Nematostella vectensis	Coral	Coral	Animal - Anthozoa - starlet sea anemone	predicted protein	151	1e-35	length=241 numreads=4
contig02571	156406550	XP_001641108	Nematostella vectensis	Coral	Coral	Animal - Anthozoa - starlet sea anemone	predicted protein	100	3e-20	length=194 numreads=4
contig02572	156368548	XP_001627755	Nematostella vectensis	Coral	Coral	Animal - Anthozoa - starlet sea anemone	predicted protein	88	2e-16	length=256 numreads=3
contig02573	134116776	XP_773060	Cryptococcusneoformans var. neoformans B-3501A	Other	Other	Fungi - encapsulated yeast	hypothetical protein CNBJ3360	105	8e-22	length=353 numreads=6
contig02576	73762630	AAZ83742	Petromyzon marinus	Other	Coral	Animal - vertebrata - fish - parasitic lamprey	carbonic anhydrase	243	2e-62	length=1206 numreads=40
contig02577	156405844	XP_001640941	Nematostella vectensis	Coral	Coral	Animal - Anthozoa - starlet sea anemone	predicted protein	177	4e-43	length=571 numreads=6
contig02585	156365685	XP_001626774	Nematostella vectensis	Coral	Coral	Animal - Anthozoa - starlet sea anemone	predicted protein	74	2e-12	length=393 numreads=13
contig02587	75858823	ABA28988	Symbiodinium sp. C3	Algal Symbiont	Algal Symbiont	Plant - Dinoflagellates which are usually encountered as endosymbionts of invertebrates	heat shock protein 70	131	1e-29	length=221 numreads=3
contig02592	156374238	XP_001629715	Nematostella vectensis	Coral	Coral	Animal - Anthozoa - starlet sea anemone	predicted protein	74	3e-12	length=291 numreads=5
contig02595	156376721	XP_001630507	Nematostella vectensis	Coral	Coral	Animal - Anthozoa - starlet sea anemone	predicted protein	72	7e-12	length=172 numreads=2
contig02596	156390564	XP_001635340	Nematostella vectensis	Coral	Coral	Animal - Anthozoa - starlet sea anemone	predicted protein	196	3e-49	length=404 numreads=7
contig02598	156405052	XP_001640546	Nematostella vectensis	Coral	Coral	Animal - Anthozoa - starlet sea anemone	predicted protein	325	1e-87	length=590 numreads=7
contig02601	156372756	XP_001629202	Nematostella vectensis	Coral	Coral	Animal - Anthozoa - starlet sea anemone	predicted protein	54	2e-06	length=310 numreads=7
contig02602	2584884	AAB82743	Oncorhynchus mykiss	Other	Coral	Animal - rainbow trout	cysteine proteinase	166	2e-39	length=680 numreads=14
contig02603	156372771	XP_001629209	Nematostella vectensis	Coral	Coral	Animal - Anthozoa - starlet sea anemone	predicted protein	80	4e-14	length=533 numreads=6
contig02610	156389442	XP_001635000	Nematostella vectensis	Coral	Coral	Animal - Anthozoa - starlet sea anemone	predicted protein	99	5e-20	length=197 numreads=6
contig02615	115712822	XP_792414	Strongylocentrotus purpuratus	Other	Coral	Animal - Echinoidea - Sea Urchin	PREDICTED: similar to MGC84047 protein	68	2e-10	length=498 numreads=11
contig02617	125774409	XP_001358463	Drosophila pseudoobscura	Other	Coral	Animal - insecta - fruit fly	GA19692-PA	94	2e-18	length=186 numreads=2
contig02620	156394509	XP_001636868	Nematostella vectensis	Coral	Coral	Animal - Anthozoa - starlet sea anemone	predicted protein	76	6e-13	length=203 numreads=5
contig02623	71896783	NP_001026452	Gallus gallus	Other	Coral	Animal - Aves - chicken	methylmalonic aciduria (cobalamin deficiency)cblC type, with homocystinuria	174	5e-42	length=579 numreads=15
contig02624	156360882	XP_001625252	Nematostella vectensis	Coral	Coral	Animal - Anthozoa - starlet sea anemone	predicted protein	89	1e-16	length=157 numreads=4
contig02627	156385107	XP_001633473	Nematostella vectensis	Coral	Coral	Animal - Anthozoa - starlet sea anemone	predicted protein	74	4e-12	length=498 numreads=9
contig02633	156405557	XP_001640798	Nematostella vectensis	Coral	Coral	Animal - Anthozoa - starlet sea anemone	predicted protein	115	1e-24	length=198 numreads=3
contig02634	115899513	XP_800047	Strongylocentrotus purpuratus	Other	Coral	Animal - Echinoidea - Sea Urchin	PREDICTED: hypothetical protein	77	5e-13	length=558 numreads=7
contig02635	156615304	XP_001647519	Nematostella vectensis	Coral	Coral	Animal - Anthozoa - starlet sea anemone	predicted protein	75	9e-13	length=329 numreads=6
contig02643	156366329	XP_001627091	Nematostella vectensis	Coral	Coral	Animal - Anthozoa - starlet sea anemone	predicted protein	86	4e-16	length=341 numreads=4
contig02644	156376352	XP_001630325	Nematostella vectensis	Coral	Coral	Animal - Anthozoa - starlet sea anemone	predicted protein	93	5e-18	length=169 numreads=5
contig02647	156364753	XP_001626510	Nematostella vectensis	Coral	Coral	Animal - Anthozoa - starlet sea anemone	predicted protein	123	2e-26	length=753 numreads=10
contig02649	156354249	XP_001623311	Nematostella vectensis	Coral	Coral	Animal - Anthozoa - starlet sea anemone	predicted protein	346	7e-94	length=591 numreads=11
contig02650	156388250	XP_001634614	Nematostella vectensis	Coral	Coral	Animal - Anthozoa - starlet sea anemone	predicted protein	123	3e-27	length=235 numreads=5
contig02669	156361198	XP_001625406	Nematostella vectensis	Coral	Coral	Animal - Anthozoa - starlet sea anemone	predicted protein	57	3e-06	length=1248 numreads=40
contig02672	156368809	XP_001627884	Nematostella vectensis	Coral	Coral	Animal - Anthozoa - starlet sea anemone	predicted protein	102	1e-20	length=152 numreads=1
contig02678	156360863	XP_001625243	Nematostella vectensis	Coral	Coral	Animal - Anthozoa - starlet sea anemone	predicted protein	106	9e-22	length=528 numreads=9
contig02679	156316825	XP_001617996	Nematostella vectensis	Coral	Coral	Animal - Anthozoa - starlet sea anemone	hypothetical protein NEMVEDRAFT_v1g225606	61	2e-08	length=417 numreads=11
contig02686	156360580	XP_001625105	Nematostella vectensis	Coral	Coral	Animal - Anthozoa - starlet sea anemone	predicted protein	184	2e-45	length=514 numreads=8
contig02688	156379274	XP_001631383	Nematostella vectensis	Coral	Coral	Animal - Anthozoa - starlet sea anemone	predicted protein	267	4e-70	length=542 numreads=13
contig02689	156537444	XP_001607015	Nasoniavitripennis	Other	Coral	Animal - insecta - jewel wasp	PREDICTED: similar to TamA	70	5e-11	length=187 numreads=2
contig02697	156390204	XP_001635161	Nematostella vectensis	Coral	Coral	Animal - Anthozoa - starlet sea anemone	predicted protein	106	7e-22	length=321 numreads=10
contig02699	158590166	EDP28897	Brugia malayi	Other	Coral	Animal - nematode (roundworm)	U88, putative	74	2e-12	length=147 numreads=2
contig02701	121707270	XP_001271783	Aspergillusclavatus NRRL 1	Other	Other	Fungi - ascomycetes	aldose 1-epimerase, putative	52	9e-06	length=237 numreads=5
contig02703	156380455	XP_001631784	Nematostella vectensis	Coral	Coral	Animal - Anthozoa - starlet sea anemone	predicted protein	53	4e-06	length=208 numreads=3
contig02704	156404602	XP_001640496	Nematostella vectensis	Coral	Coral	Animal - Anthozoa - starlet sea anemone	predicted protein	86	4e-16	length=405 numreads=9
contig02710	156403640	XP_001640016	Nematostella vectensis	Coral	Coral	Animal - Anthozoa - starlet sea anemone	predicted protein	139	6e-32	length=449 numreads=7
contig02711	94732831	CAK10803	Danio rerio	Other	Coral	Animal - vertebrata - zebra fish	novel protein	70	4e-11	length=407 numreads=6
contig02714	156350099	XP_001622141	Nematostella vectensis	Coral	Coral	Animal - Anthozoa - starlet sea anemone	hypothetical protein NEMVEDRAFT_v1g142315	66	7e-10	length=129 numreads=1
contig02718	156395390	XP_001637094	Nematostella vectensis	Coral	Coral	Animal - Anthozoa - starlet sea anemone	predicted protein	65	9e-10	length=150 numreads=4
contig02723	156404476	XP_001640433	Nematostella vectensis	Coral	Coral	Animal - Anthozoa - starlet sea anemone	predicted protein	59	1e-07	length=156 numreads=3
contig02725	76446015	ABA42878	uncultured cnidarian	Other	Coral	Animalia - Cnidarian	small heat shock protein	142	7e-33	length=228 numreads=4
contig02727	156378661	XP_001631260	Nematostella vectensis	Coral	Coral	Animal - Anthozoa - starlet sea anemone	predicted protein	61	2e-08	length=148 numreads=3
contig02730	156401589	XP_001639373	Nematostella vectensis	Coral	Coral	Animal - Anthozoa - starlet sea anemone	predicted protein	270	3e-71	length=532 numreads=13
contig02731	156373036	XP_001629340	Nematostella vectensis	Coral	Coral	Animal - Anthozoa - starlet sea anemone	predicted protein	142	9e-33	length=272 numreads=3
contig02735	156406460	XP_001641063	Nematostella vectensis	Coral	Coral	Animal - Anthozoa - starlet sea anemone	predicted protein	243	3e-63	length=402 numreads=8
contig02740	156353921	XP_001623156	Nematostella vectensis	Coral	Coral	Animal - Anthozoa - starlet sea anemone	predicted protein	212	3e-53	length=842 numreads=21
contig02743	92097700	AAI15161	Danio rerio	Other	Coral	Animal - vertebrata - zebra fish	Dnl2 protein	187	1e-45	length=826 numreads=17
contig02747	156396773	XP_001637567	Nematostella vectensis	Coral	Coral	Animal - Anthozoa - starlet sea anemone	predicted protein	138	4e-31	length=763 numreads=4
contig02748	66811886	XP_640122	Dictyostelium discoideum AX4	Other	Other	Protist - social soil-living amoeba	hypothetical protein DDBDRAFT_0218392	64	2e-09	length=436 numreads=11
contig02750	156370001	XP_001628261	Nematostella vectensis	Coral	Coral	Animal - Anthozoa - starlet sea anemone	predicted protein	80	4e-14	length=146 numreads=2
contig02753	156387982	XP_001634481	Nematostella vectensis	Coral	Coral	Animal - Anthozoa - starlet sea anemone	predicted protein	106	3e-21	length=1214 numreads=31
contig02754	156364684	XP_001626476	Nematostella vectensis	Coral	Coral	Animal - Anthozoa - starlet sea anemone	predicted protein	106	3e-22	length=389 numreads=3
contig02757	67462475	XP_647899	Entamoeba histolytica HM-1:IMSS	Other	Other	Protozoan - anaerobic parasitic protozoan	phage integrase	58	2e-07	length=99 numreads=2
contig02758	156404173	XP_001640282	Nematostella vectensis	Coral	Coral	Animal - Anthozoa - starlet sea anemone	predicted protein	97	2e-19	length=367 numreads=5
contig02761	156389108	XP_001634834	Nematostella vectensis	Coral	Coral	Animal - Anthozoa - starlet sea anemone	predicted protein	130	1e-28	length=864 numreads=20
contig02766	115644552	XP_001183797	Strongylocentrotus purpuratus	Other	Coral	Animal - Echinoidea - Sea Urchin	PREDICTED: hypothetical protein, partial	68	3e-10	length=594 numreads=16
contig02769	156376545	XP_001630420	Nematostella vectensis	Coral	Coral	Animal - Anthozoa - starlet sea anemone	predicted protein	84	2e-15	length=231 numreads=2
contig02772	156393360	XP_001636296	Nematostella vectensis	Coral	Coral	Animal - Anthozoa - starlet sea anemone	predicted protein	171	3e-41	length=542 numreads=8
contig02775	156396452	XP_001637407	Nematostella vectensis	Coral	Coral	Animal - Anthozoa - starlet sea anemone	predicted protein	79	6e-14	length=199 numreads=3
contig02776	156364548	XP_001626409	Nematostella vectensis	Coral	Coral	Animal - Anthozoa - starlet sea anemone	predicted protein	68	2e-10	length=225 numreads=3
contig02783	156373020	XP_001629332	Nematostella vectensis	Coral	Coral	Animal - Anthozoa - starlet sea anemone	predicted protein	515	4e-144	length=1189 numreads=38
contig02787	156392224	XP_001635949	Nematostella vectensis	Coral	Coral	Animal - Anthozoa - starlet sea anemone	predicted protein	92	1e-17	length=326 numreads=5
contig02790	156357534	XP_001624272	Nematostella vectensis	Coral	Coral	Animal - Anthozoa - starlet sea anemone	predicted protein	142	6e-33	length=306 numreads=3
contig02791	156349249	XP_001621979	Nematostella vectensis	Coral	Coral	Animal - Anthozoa - starlet sea anemone	hypothetical protein NEMVEDRAFT_v1g195566	73	5e-12	length=224 numreads=5
contig02794	62857663	NP_001017220	Xenopustropicalis	Other	Coral	Animal - amphibian - frog	hypothetical protein LOC549974	58	1e-07	length=165 numreads=2
contig02799	47220618	CAG06540	Tetraodon nigroviridis	Other	Coral	Animal - green spotted puffer fish	unnamed protein product	211	7e-54	length=440 numreads=5
contig02800	115696748	XP_001176034	Strongylocentrotus purpuratus	Other	Coral	Animal - Echinoidea - Sea Urchin	PREDICTED: hypothetical protein	57	4e-07	length=131 numreads=1
contig02804	156407238	XP_001641451	Nematostella vectensis	Coral	Coral	Animal - Anthozoa - starlet sea anemone	predicted protein	100	3e-20	length=348 numreads=4
contig02811	156353398	XP_001623054	Nematostella vectensis	Coral	Coral	Animal - Anthozoa - starlet sea anemone	predicted protein	307	2e-81	length=1672 numreads=60
contig02821	1197093	BAA11842	Cavia porcellus	Other	Coral	Animal - mammal - guinea pig	ubiquitin	518	2e-145	length=913 numreads=38
contig02823	554564	AAA72502		N/A	N/A	N/A	beta-galactosidase/ubiquitin fusion protein	69	1e-10	length=208 numreads=17
contig02824	156388954	XP_001634757	Nematostella vectensis	Coral	Coral	Animal - Anthozoa - starlet sea anemone	predicted protein	90	3e-17	length=403 numreads=5
contig02831	156353100	XP_001622914	Nematostella vectensis	Coral	Coral	Animal - Anthozoa - starlet sea anemone	predicted protein	106	2e-21	length=919 numreads=21
contig02833	156367509	XP_001627459	Nematostella vectensis	Coral	Coral	Animal - Anthozoa - starlet sea anemone	predicted protein	168	1e-39	length=1576 numreads=31
contig02849	74315431	ABA02366	Nematostella vectensis	Coral	Coral	Animal - Anthozoa - starlet sea anemone	sox family protein F1	55	5e-06	length=843 numreads=13
contig02854	115712080	XP_794053	Strongylocentrotus purpuratus	Other	Coral	Animal - Echinoidea - Sea Urchin	PREDICTED: similar to cytochrome b5	126	1e-27	length=657 numreads=8
contig02855	3355306	CAA08771	Amphidiniumcarterae	Algal Symbiont	Algal Symbiont	Plant - Dinophyceae - Include zooxanthellae	light-harvesting polyprotein precursor	356	2e-96	length=875 numreads=9
contig02857	156396721	XP_001637541	Nematostella vectensis	Coral	Coral	Animal - Anthozoa - starlet sea anemone	predicted protein	131	1e-29	length=431 numreads=6
contig02859	126334931	XP_001376874	Monodelphis domestica	Other	Coral	Animal - Mammalia - gray short-tailed opossum	PREDICTED: similar to 4-aminobutyrateaminotransferase, mitochondrial precursor((S)-3-amino-2-methylpropionate transaminase) (Gamma-amino-N-butyratetransaminase) (GABA transaminase) (GABA aminotransferase) (GABA-AT)(GABA-T) (L-AIBAT)	73	5e-12	length=236 numreads=3
contig02863	156379252	XP_001631372	Nematostella vectensis	Coral	Coral	Animal - Anthozoa - starlet sea anemone	predicted protein	80	3e-14	length=232 numreads=7
contig02864	156384880	XP_001633360	Nematostella vectensis	Coral	Coral	Animal - Anthozoa - starlet sea anemone	predicted protein	57	2e-07	length=216 numreads=3
contig02870	47219290	CAG10919	Tetraodon nigroviridis	Other	Coral	Animal - green spotted puffer fish	unnamed protein product	79	5e-14	length=467 numreads=8
contig02871	156402957	XP_001639856	Nematostella vectensis	Coral	Coral	Animal - Anthozoa - starlet sea anemone	predicted protein	53	6e-06	length=196 numreads=3
contig02876	148233292	NP_001082192	Xenopuslaevis	Other	Coral	Animal - amphibian - African Clawed Frogs	transmembrane protein quicken	59	1e-07	length=207 numreads=3
contig02879	156384160	XP_001633199	Nematostella vectensis	Coral	Coral	Animal - Anthozoa - starlet sea anemone	predicted protein	64	1e-09	length=421 numreads=7
contig02884	156370949	XP_001628529	Nematostella vectensis	Coral	Coral	Animal - Anthozoa - starlet sea anemone	predicted protein	63	4e-09	length=168 numreads=1
contig02886	56718850	AAW28136	Nematostella vectensis	Coral	Coral	Animal - Anthozoa - starlet sea anemone	Wnt8b	60	3e-08	length=233 numreads=5
contig02891	118197963	ABK78770	Acropora millepora	Coral	Coral	Animal - Anthozoa - coral	TIR1	111	2e-23	length=295 numreads=6
contig02892	156362396	XP_001625764	Nematostella vectensis	Coral	Coral	Animal - Anthozoa - starlet sea anemone	predicted protein	257	7e-67	length=740 numreads=24
contig02894	58613475	AAW79324	Heterocapsa triquetra	Other	Algal Symbiont	Plant - estuarine dinoflagellate	phosphoglycerate kinase	448	3e-124	length=944 numreads=18
contig02896	91086967	XP_973235	Tribolium castaneum	Other	Coral	Animal - Insecta - flour beetles	PREDICTED: similar to DnaJ (Hsp40) homolog,subfamily C, member 13	109	4e-23	length=336 numreads=4
contig02897	156388137	XP_001634558	Nematostella vectensis	Coral	Coral	Animal - Anthozoa - starlet sea anemone	predicted protein	243	1e-62	length=641 numreads=11
contig02900	156398845	XP_001638398	Nematostella vectensis	Coral	Coral	Animal - Anthozoa - starlet sea anemone	predicted protein	87	5e-16	length=548 numreads=6
contig02903	3907620	AAC78681	Penaeus monodon	Other	Coral	Animal - Arthropoda - Shrimp	actin 1	90	4e-17	length=205 numreads=3
contig02906	156377940	XP_001630903	Nematostella vectensis	Coral	Coral	Animal - Anthozoa - starlet sea anemone	predicted protein	243	4e-63	length=514 numreads=13
contig02909	27529917	BAB13416	Homo sapiens	Other	Coral	Animal - Mammalia - Human	KIAA1590 protein	87	3e-16	length=313 numreads=7
contig02910	156383872	XP_001633056	Nematostella vectensis	Coral	Coral	Animal - Anthozoa - starlet sea anemone	predicted protein	63	4e-09	length=307 numreads=8
contig02912	156405200	XP_001640620	Nematostella vectensis	Coral	Coral	Animal - Anthozoa - starlet sea anemone	predicted protein	72	7e-12	length=157 numreads=2
contig02916	83318923	CAJ38799	Platynereis dumerilii	Other	Coral	Animal - Annelida - marine polychaete	distalless, Dlx-1	68	3e-10	length=580 numreads=15
contig02922	91090023	XP_967446	Tribolium castaneum	Other	Coral	Animal - Insecta - flour beetles	PREDICTED: similar to homeo box (H6 family) 3	63	9e-09	length=542 numreads=10
contig02923	168029966	XP_001767495	Physcomitrella patenssubsp. patens	Other	Algal Symbiont	Plant - moss (Bryophyta)	predicted protein	117	2e-25	length=230 numreads=1
contig02937	148232720	NP_001087338	Xenopus laevis	Other	Coral	Animal - amphibian - African Clawed Frogs	MGC85492 protein	91	1e-17	length=209 numreads=1
contig02938	156383765	XP_001633003	Nematostella vectensis	Coral	Coral	Animal - Anthozoa - starlet sea anemone	predicted protein	100	3e-20	length=214 numreads=3
contig02940	156373216	XP_001629429	Nematostella vectensis	Coral	Coral	Animal - Anthozoa - starlet sea anemone	predicted protein	164	7e-39	length=801 numreads=18
contig02944	115894561	XP_796282	Strongylocentrotus purpuratus	Other	Coral	Animal - Echinoidea - Sea Urchin	PREDICTED: hypothetical protein, partial	56	7e-07	length=148 numreads=1
contig02945	156351265	XP_001622434	Nematostella vectensis	Coral	Coral	Animal - Anthozoa - starlet sea anemone	predicted protein	74	3e-12	length=127 numreads=2
contig02949	156383405	XP_001632824	Nematostella vectensis	Coral	Coral	Animal - Anthozoa - starlet sea anemone	predicted protein	94	2e-18	length=167 numreads=2
contig02962	156382200	XP_001632442	Nematostella vectensis	Coral	Coral	Animal - Anthozoa - starlet sea anemone	predicted protein	53	5e-06	length=181 numreads=3
contig02963	156405208	XP_001640624	Nematostella vectensis	Coral	Coral	Animal - Anthozoa - starlet sea anemone	predicted protein	77	2e-13	length=215 numreads=4
contig02965	156376506	XP_001630401	Nematostella vectensis	Coral	Coral	Animal - Anthozoa - starlet sea anemone	predicted protein	111	3e-23	length=518 numreads=7
contig02972	156363239	XP_001625953	Nematostella vectensis	Coral	Coral	Animal - Anthozoa - starlet sea anemone	predicted protein	60	5e-08	length=185 numreads=5
contig02978	156402676	XP_001639716	Nematostella vectensis	Coral	Coral	Animal - Anthozoa - starlet sea anemone	predicted protein	117	2e-25	length=213 numreads=5
contig02981	156385313	XP_001633575	Nematostella vectensis	Coral	Coral	Animal - Anthozoa - starlet sea anemone	predicted protein	92	7e-18	length=396 numreads=4
contig02989	156368290	XP_001627628	Nematostella vectensis	Coral	Coral	Animal - Anthozoa - starlet sea anemone	predicted protein	306	1e-81	length=912 numreads=26
contig02994	156393364	XP_001636298	Nematostella vectensis	Coral	Coral	Animal - Anthozoa - starlet sea anemone	predicted protein	129	4e-29	length=393 numreads=15
contig02996	156369533	XP_001628030	Nematostella vectensis	Coral	Coral	Animal - Anthozoa - starlet sea anemone	predicted protein	121	2e-26	length=241 numreads=1
contig02997	156351104	XP_001622364	Nematostella vectensis	Coral	Coral	Animal - Anthozoa - starlet sea anemone	hypothetical protein NEMVEDRAFT_v1g220823	58	1e-07	length=177 numreads=1
contig03002	47605824	Q7TNN8		N/A	N/A	N/A	LPIN3_MUSSP Lipin-3	77	2e-13	length=322 numreads=4
contig03005	149623590	XP_001520509	Ornithorhynchus anatinus	Other	Coral	Animal - mamalia - Platypus	PREDICTED: similar to polyA binding protein II	106	3e-22	length=391 numreads=7
contig03012	156540495	XP_001602936	Nasonia vitripennis	Other	Coral	Animal - insecta - jewel wasp	PREDICTED: similar to BEL12_AG transposonpolyprotein	57	3e-07	length=174 numreads=2
contig03017	31981677	NP_620087	Mus musculus	Other	Coral	Animal - mammalia - house mouse	protein phosphatase 2A, regulatory subunit B (PR53)	55	2e-06	length=210 numreads=2
contig03026	156395043	XP_001636921	Nematostella vectensis	Coral	Coral	Animal - Anthozoa - starlet sea anemone	predicted protein	93	5e-18	length=279 numreads=7
contig03027	156389663	XP_001635110	Nematostella vectensis	Coral	Coral	Animal - Anthozoa - starlet sea anemone	predicted protein	157	2e-36	length=1286 numreads=18
contig03028	156406016	XP_001641027	Nematostella vectensis	Coral	Coral	Animal - Anthozoa - starlet sea anemone	predicted protein	210	5e-53	length=613 numreads=9
contig03029	156379117	XP_001631305	Nematostella vectensis	Coral	Coral	Animal - Anthozoa - starlet sea anemone	predicted protein	91	2e-17	length=209 numreads=5
contig03031	125830009	XP_001334756	Daniorerio	Other	Coral	Animal - vertebrata - zebra fish	PREDICTED: similar to LOC495244 protein	56	3e-06	length=765 numreads=30
contig03033	156396781	XP_001637571	Nematostella vectensis	Coral	Coral	Animal - Anthozoa - starlet sea anemone	predicted protein	160	8e-38	length=620 numreads=11
contig03036	156407932	XP_001641611	Nematostella vectensis	Coral	Coral	Animal - Anthozoa - starlet sea anemone	predicted protein	99	6e-20	length=157 numreads=3
contig03037	156370126	XP_001628323	Nematostella vectensis	Coral	Coral	Animal - Anthozoa - starlet sea anemone	predicted protein	59	7e-08	length=319 numreads=5
contig03039	52345778	NP_001004935	Xenopus tropicalis	Other	Coral	Animal - amphibian - frog	MGC89162 protein	121	1e-26	length=328 numreads=4
contig03041	119710160	ABL96301	Symbiodinium sp. C3	Algal Symbiont	Algal Symbiont	Plant - Dinoflagellates which are usually encountered as endosymbionts of invertebrates	Bacl-2	64	3e-09	length=213 numreads=2
contig03044	110750994	XP_395596	Apis mellifera	Other	Coral	Animal - Insecta	PREDICTED: similar to genghis khan CG4012-PA	55	1e-06	length=133 numreads=1
contig03047	91078842	XP_971622	Tribolium castaneum	Other	Coral	Animal - Insecta - flour beetles	PREDICTED: similar to fucosidase, alpha-L- 2,plasma	85	1e-15	length=175 numreads=4
contig03050	156349375	XP_001622032	Nematostella vectensis	Coral	Coral	Animal - Anthozoa - starlet sea anemone	hypothetical protein NEMVEDRAFT_v1g176357	239	3e-61	length=1007 numreads=21
contig03051	156386421	XP_001633911	Nematostella vectensis	Coral	Coral	Animal - Anthozoa - starlet sea anemone	predicted protein	65	1e-09	length=337 numreads=7
contig03052	93003196	FAA00181	Cionaintestinalis	Other	Coral	Animal - Chordata - Sea squirt	TPA: transcription factor protein	101	2e-20	length=303 numreads=6
contig03053	156395037	XP_001636918	Nematostella vectensis	Coral	Coral	Animal - Anthozoa - starlet sea anemone	predicted protein	60	4e-08	length=225 numreads=3
contig03064	156368378	XP_001627671	Nematostella vectensis	Coral	Coral	Animal - Anthozoa - starlet sea anemone	predicted protein	80	3e-14	length=206 numreads=3
contig03066	156380826	XP_001631968	Nematostella vectensis	Coral	Coral	Animal - Anthozoa - starlet sea anemone	predicted protein	100	3e-20	length=232 numreads=3
contig03070	58865330	BAD89540	Pocillopora damicornis	Coral	Coral	Animal - Anthozoa - cauliflower coral	heat shock protein 70	126	7e-28	length=221 numreads=4
contig03071	38176180	AAR13013	Stylophorapistillata	Coral	Coral	Animal - Anthozoa - Smooth cauliflower coral	plasma membrane calcium ATPase	412	1e-113	length=782 numreads=13
contig03072	156397446	XP_001637902	Nematostella vectensis	Coral	Coral	Animal - Anthozoa - starlet sea anemone	predicted protein	78	2e-13	length=216 numreads=3
contig03076	45360637	NP_988992	Xenopustropicalis	Other	Coral	Animal - amphibian - frog	suppressor of cytokine signaling 3	74	2e-12	length=317 numreads=4
contig03080	156402239	XP_001639498	Nematostella vectensis	Coral	Coral	Animal - Anthozoa - starlet sea anemone	predicted protein	198	1e-49	length=493 numreads=9
contig03082	156379079	XP_001631286	Nematostella vectensis	Coral	Coral	Animal - Anthozoa - starlet sea anemone	predicted protein	98	9e-20	length=443 numreads=5
contig03086	74141243	BAE35929	Mus musculus	Other	Coral	Animal - mammalia - house mouse	unnamed protein product	88	1e-16	length=371 numreads=6
contig03087	156353422	XP_001623065	Nematostella vectensis	Coral	Coral	Animal - Anthozoa - starlet sea anemone	predicted protein	102	8e-21	length=247 numreads=5
contig03090	156381964	XP_001632325	Nematostella vectensis	Coral	Coral	Animal - Anthozoa - starlet sea anemone	predicted protein	153	6e-36	length=567 numreads=11
contig03094	156385109	XP_001633474	Nematostella vectensis	Coral	Coral	Animal - Anthozoa - starlet sea anemone	predicted protein	92	2e-17	length=701 numreads=11
contig03097	156370991	XP_001628550	Nematostella vectensis	Coral	Coral	Animal - Anthozoa - starlet sea anemone	predicted protein	65	1e-09	length=343 numreads=6
contig03099	156364526	XP_001626398	Nematostella vectensis	Coral	Coral	Animal - Anthozoa - starlet sea anemone	predicted protein	59	1e-07	length=240 numreads=1
contig03102	156373864	XP_001629530	Nematostella vectensis	Coral	Coral	Animal - Anthozoa - starlet sea anemone	predicted protein	113	4e-24	length=224 numreads=1
contig03104	156394083	XP_001636656	Nematostella vectensis	Coral	Coral	Animal - Anthozoa - starlet sea anemone	predicted protein	63	3e-09	length=389 numreads=5
contig03107	156538757	XP_001607884	Nasonia vitripennis	Other	Coral	Animal - insecta - jewel wasp	PREDICTED: similar to ENSANGP00000025093	175	2e-42	length=573 numreads=15
contig03108	156389152	XP_001634856	Nematostella vectensis	Coral	Coral	Animal - Anthozoa - starlet sea anemone	predicted protein	153	4e-36	length=455 numreads=7
contig03110	156398861	XP_001638406	Nematostella vectensis	Coral	Coral	Animal - Anthozoa - starlet sea anemone	predicted protein	201	1e-50	length=387 numreads=8
contig03111	156382129	XP_001632407	Nematostella vectensis	Coral	Coral	Animal - Anthozoa - starlet sea anemone	predicted protein	84	2e-15	length=146 numreads=2
contig03114	74184311	BAE25694	Mus musculus	Other	Coral	Animal - mammalia - house mouse	unnamed protein product	200	2e-49	length=837 numreads=7
contig03118	156363451	XP_001626057	Nematostella vectensis	Coral	Coral	Animal - Anthozoa - starlet sea anemone	predicted protein	192	6e-48	length=411 numreads=6
contig03124	125816252	XP_001332082	Danio rerio	Other	Coral	Animal - vertebrata - zebra fish	PREDICTED: hypothetical protein	106	6e-22	length=515 numreads=10
contig03125	156401577	XP_001639367	Nematostella vectensis	Coral	Coral	Animal - Anthozoa - starlet sea anemone	predicted protein	67	4e-10	length=173 numreads=1
contig03126	156358218	XP_001624420	Nematostella vectensis	Coral	Coral	Animal - Anthozoa - starlet sea anemone	predicted protein	101	1e-20	length=364 numreads=6
contig03129	156373694	XP_001629446	Nematostella vectensis	Coral	Coral	Animal - Anthozoa - starlet sea anemone	predicted protein	107	2e-22	length=489 numreads=9
contig03137	156366901	XP_001627159	Nematostella vectensis	Coral	Coral	Animal - Anthozoa - starlet sea anemone	predicted protein	55	1e-06	length=211 numreads=7
contig03139	158591964	EDP30566	Brugiamalayi	Other	Coral	Animal - nematode (roundworm)	Kinesin motor domain containing protein	141	2e-32	length=236 numreads=3
contig03151	156391927	XP_001635801	Nematostella vectensis	Coral	Coral	Animal - Anthozoa - starlet sea anemone	predicted protein	56	6e-07	length=127 numreads=2
contig03154	156405022	XP_001640531	Nematostella vectensis	Coral	Coral	Animal - Anthozoa - starlet sea anemone	predicted protein	404	7e-111	length=1067 numreads=56
contig03158	72116199	XP_780697	Strongylocentrotus purpuratus	Other	Coral	Animal - Echinoidea - Sea Urchin	PREDICTED: similar to BcDNA.LD34343 isoform 1	479	3e-133	length=1452 numreads=42
contig03164	60729598			N/A	N/A	N/A	JC7958 galaxin precursor - reef coral	221	4e-56	length=699 numreads=16
contig03168	156376352	XP_001630325	Nematostella vectensis	Coral	Coral	Animal - Anthozoa - starlet sea anemone	predicted protein	147	2e-34	length=350 numreads=8
contig03170	156369861	XP_001628192	Nematostella vectensis	Coral	Coral	Animal - Anthozoa - starlet sea anemone	predicted protein	54	2e-06	length=390 numreads=6
contig03171	156401653	XP_001639405	Nematostella vectensis	Coral	Coral	Animal - Anthozoa - starlet sea anemone	predicted protein	161	1e-38	length=312 numreads=4
contig03180	156396757	XP_001637559	Nematostella vectensis	Coral	Coral	Animal - Anthozoa - starlet sea anemone	predicted protein	168	1e-39	length=1283 numreads=30
contig03181	113423614	XP_001126894	Homo sapiens	Other	Coral	Animal - Mammalia - Human	PREDICTED: similar to 4R79.2	63	8e-09	length=564 numreads=8
contig03182	156360931	XP_001625276	Nematostella vectensis	Coral	Coral	Animal - Anthozoa - starlet sea anemone	predicted protein	91	2e-17	length=242 numreads=2
contig03184	156387830	XP_001634405	Nematostella vectensis	Coral	Coral	Animal - Anthozoa - starlet sea anemone	predicted protein	154	3e-36	length=582 numreads=12
contig03185	156362330	XP_001625732	Nematostella vectensis	Coral	Coral	Animal - Anthozoa - starlet sea anemone	predicted protein	228	2e-58	length=519 numreads=9
contig03190	38303791	AAH61955	Danio rerio	Other	Coral	Animal - vertebrata - zebra fish	Gpt2 protein	61	2e-08	length=179 numreads=1
contig03191	156371326	XP_001628715	Nematostella vectensis	Coral	Coral	Animal - Anthozoa - starlet sea anemone	predicted protein	235	1e-60	length=550 numreads=15
contig03192	156394254	XP_001636741	Nematostella vectensis	Coral	Coral	Animal - Anthozoa - starlet sea anemone	predicted protein	150	2e-34	length=860 numreads=35
contig03195	72088991	XP_785794	Strongylocentrotus purpuratus	Other	Coral	Animal - Echinoidea - Sea Urchin	PREDICTED: similar to calmodulin	98	2e-19	length=514 numreads=12
contig03201	156399565	XP_001638572	Nematostella vectensis	Coral	Coral	Animal - Anthozoa - starlet sea anemone	predicted protein	138	1e-31	length=223 numreads=3
contig03213	167862959	EDS26342	Culex pipiensquinquefasciatus	Other	Coral	Animal - Insecta - genus of mosquitoes	rap GTPase-activating protein	164	4e-39	length=680 numreads=10
contig03214	110749838	XP_392116	Apismellifera	Other	Coral	Animal - Insecta	PREDICTED: hypothetical protein isoform 1	59	8e-08	length=209 numreads=4
contig03215	157154662	ABV24975	Montipora capitata	Coral	Coral	Anthozoa - Acropora Family - Coral	glutaredoxin	93	6e-18	length=537 numreads=14
contig03219	3319874	CAA06854	Branchiostoma floridae	Other	Coral	Animal - cephalochordate	F-spondin	65	3e-09	length=700 numreads=15
contig03222	21355597	NP_649840	Drosophilamelanogaster	Other	Coral	Animal - insecta - fruit fly	CG9836 CG9836-PA, isoform A	226	4e-58	length=521 numreads=7
contig03224	156364312	XP_001626293	Nematostella vectensis	Coral	Coral	Animal - Anthozoa - starlet sea anemone	predicted protein	89	1e-16	length=195 numreads=4
contig03227	156375825	XP_001630279	Nematostella vectensis	Coral	Coral	Animal - Anthozoa - starlet sea anemone	predicted protein	72	1e-11	length=114 numreads=2
contig03233	156395200	XP_001636999	Nematostella vectensis	Coral	Coral	Animal - Anthozoa - starlet sea anemone	predicted protein	409	3e-112	length=1244 numreads=33
contig03234	156383723	XP_001632982	Nematostella vectensis	Coral	Coral	Animal - Anthozoa - starlet sea anemone	predicted protein	66	6e-10	length=225 numreads=6
contig03236	89272119	CAJ83699	Xenopus tropicalis	Other	Coral	Animal - amphibian - frog	BMS1-like, ribosome assembly protein (yeast)	123	3e-27	length=467 numreads=5
contig03239	156388167	XP_001634573	Nematostella vectensis	Coral	Coral	Animal - Anthozoa - starlet sea anemone	predicted protein	67	2e-10	length=187 numreads=2
contig03241	156386369	XP_001633885	Nematostella vectensis	Coral	Coral	Animal - Anthozoa - starlet sea anemone	predicted protein	164	1e-39	length=235 numreads=4
contig03242	156354077	XP_001623229	Nematostella vectensis	Coral	Coral	Animal - Anthozoa - starlet sea anemone	predicted protein	122	1e-26	length=217 numreads=4
contig03254	66735118	AAY53805	Toxoplasma gondii	Other	Other	Protist - parasitic protozoa in the genus Toxoplasma	HSP90-like protein	94	2e-18	length=211 numreads=5
contig03256	156376551	XP_001630423	Nematostella vectensis	Coral	Coral	Animal - Anthozoa - starlet sea anemone	predicted protein	67	4e-10	length=210 numreads=1
contig03264	156389470	XP_001635014	Nematostella vectensis	Coral	Coral	Animal - Anthozoa - starlet sea anemone	predicted protein	137	2e-31	length=325 numreads=5
contig03271	156318717	XP_001618100	Nematostella vectensis	Coral	Coral	Animal - Anthozoa - starlet sea anemone	hypothetical protein NEMVEDRAFT_v1g155753	74	3e-12	length=172 numreads=2
contig03272	91086169	XP_970456	Tribolium castaneum	Other	Coral	Animal - Insecta - flour beetles	PREDICTED: similar to CG5422-PB, isoform B	85	8e-16	length=430 numreads=10
contig03274	156406062	XP_001641050	Nematostella vectensis	Coral	Coral	Animal - Anthozoa - starlet sea anemone	predicted protein	133	3e-30	length=374 numreads=6
contig03280	72087543	XP_791098	Strongylocentrotuspurpuratus	Other	Coral	Animal - Echinoidea - Sea Urchin	PREDICTED: similar to NADH-ubiquinoneoxidoreductase flavoprotein 1 (ndufv1) isoform 2	142	9e-33	length=209 numreads=2
contig03282	156384136	XP_001633187	Nematostella vectensis	Coral	Coral	Animal - Anthozoa - starlet sea anemone	predicted protein	76	6e-13	length=218 numreads=3
contig03283	30060362	BAC75827	Cucumaria echinata	Other	Coral	Animal - sea cucumber	hemolytic lectin CEL-III	58	1e-07	length=174 numreads=2
contig03285	156384956	XP_001633398	Nematostella vectensis	Coral	Coral	Animal - Anthozoa - starlet sea anemone	predicted protein	91	2e-17	length=178 numreads=2
contig03288	156384950	XP_001633395	Nematostella vectensis	Coral	Coral	Animal - Anthozoa - starlet sea anemone	predicted protein	77	2e-13	length=235 numreads=2
contig03289	115702407	XP_001177220	Strongylocentrotus purpuratus	Other	Coral	Animal - Echinoidea - Sea Urchin	PREDICTED: similar to LOC615074 proteinisoform 1	182	5e-45	length=356 numreads=5
contig03290	156376958	XP_001630625	Nematostella vectensis	Coral	Coral	Animal - Anthozoa - starlet sea anemone	predicted protein	79	5e-14	length=339 numreads=4
contig03291	156371433	XP_001628768	Nematostella vectensis	Coral	Coral	Animal - Anthozoa - starlet sea anemone	predicted protein	139	8e-31	length=1502 numreads=27
contig03294	156398853	XP_001638402	Nematostella vectensis	Coral	Coral	Animal - Anthozoa - starlet sea anemone	predicted protein	57	3e-07	length=140 numreads=2
contig03296	47214955	CAG10777	Tetraodon nigroviridis	Other	Coral	Animal - green spotted puffer fish	unnamed protein product	177	7e-43	length=648 numreads=7
contig03298	156359900	XP_001625001	Nematostella vectensis	Coral	Coral	Animal - Anthozoa - starlet sea anemone	predicted protein	66	7e-10	length=183 numreads=3
contig03300	157138731	XP_001664311	Aedes aegypti	Other	Coral	Animal - Insecta	tip60	90	3e-17	length=222 numreads=1
contig03301	156402295	XP_001639526	Nematostella vectensis	Coral	Coral	Animal - Anthozoa - starlet sea anemone	predicted protein	369	3e-100	length=1685 numreads=26
contig03303	156371042	XP_001628575	Nematostella vectensis	Coral	Coral	Animal - Anthozoa - starlet sea anemone	predicted protein	233	3e-60	length=428 numreads=6
contig03307	156364933	XP_001626598	Nematostella vectensis	Coral	Coral	Animal - Anthozoa - starlet sea anemone	predicted protein	70	3e-11	length=224 numreads=7
contig03311	156351522	XP_001622550	Nematostella vectensis	Coral	Coral	Animal - Anthozoa - starlet sea anemone	hypothetical protein NEMVEDRAFT_v1g236165	58	2e-07	length=118 numreads=2
contig03312	58613429	AAW79301	Heterocapsatriquetra	Other	Algal Symbiont	Plant - estuarine dinoflagellate	chloroplast carbonic anhydrase	62	1e-08	length=215 numreads=4
contig03315	115619019	XP_001204262	Strongylocentrotus purpuratus	Other	Coral	Animal - Echinoidea - Sea Urchin	PREDICTED: similar to Centrosomal protein 78	81	2e-14	length=368 numreads=5
contig03317	156406853	XP_001641259	Nematostella vectensis	Coral	Coral	Animal - Anthozoa - starlet sea anemone	predicted protein	193	2e-48	length=422 numreads=8
contig03318	156358744	XP_001624675	Nematostella vectensis	Coral	Coral	Animal - Anthozoa - starlet sea anemone	predicted protein	79	6e-14	length=209 numreads=2
contig03320	156362523	XP_001625826	Nematostella vectensis	Coral	Coral	Animal - Anthozoa - starlet sea anemone	predicted protein	126	4e-28	length=445 numreads=6
contig03321	115656959	XP_001182214	Strongylocentrotus purpuratus	Other	Coral	Animal - Echinoidea - Sea Urchin	PREDICTED: similar to transposase, partial	65	9e-10	length=202 numreads=4
contig03325	156358717	XP_001624662	Nematostella vectensis	Coral	Coral	Animal - Anthozoa - starlet sea anemone	predicted protein	92	6e-17	length=1093 numreads=19
contig03326	115942988	XP_793201	Strongylocentrotus purpuratus	Other	Coral	Animal - Echinoidea - Sea Urchin	PREDICTED: hypothetical protein, partial	60	4e-08	length=365 numreads=4
contig03329	118099225	XP_001234726	Gallusgallus	Other	Coral	Animal - Aves - chicken	PREDICTED: hypothetical protein	56	7e-07	length=153 numreads=4
contig03331	156347058	XP_001621623	Nematostella vectensis	Coral	Coral	Animal - Anthozoa - starlet sea anemone	hypothetical protein NEMVEDRAFT_v1g42499	55	2e-06	length=178 numreads=1
contig03336	156386300	XP_001633851	Nematostella vectensis	Coral	Coral	Animal - Anthozoa - starlet sea anemone	predicted protein	203	3e-51	length=399 numreads=5
contig03338	156401749	XP_001639453	Nematostella vectensis	Coral	Coral	Animal - Anthozoa - starlet sea anemone	predicted protein	81	2e-14	length=201 numreads=1
contig03345	117581730	ABK41270	Acropora millepora	Coral	Coral	Animal - Anthozoa - coral	orthodenticle A	127	2e-28	length=346 numreads=7
contig03357	115644377	XP_001201290	Strongylocentrotus purpuratus	Other	Coral	Animal - Echinoidea - Sea Urchin	PREDICTED: similar to retrotransposon protein,putative, Ty3-gypsy subclass	80	3e-14	length=225 numreads=5
contig03369	156399712	XP_001638645	Nematostella vectensis	Coral	Coral	Animal - Anthozoa - starlet sea anemone	predicted protein	242	4e-62	length=1126 numreads=21
contig03370	156397211	XP_001637785	Nematostella vectensis	Coral	Coral	Animal - Anthozoa - starlet sea anemone	predicted protein	164	9e-39	length=1098 numreads=22
contig03371	156364772	XP_001626519	Nematostella vectensis	Coral	Coral	Animal - Anthozoa - starlet sea anemone	predicted protein	69	8e-11	length=196 numreads=1
contig03380	125980081	XP_001354073	Drosophila pseudoobscura	Other	Coral	Animal - insecta - fruit fly	GA21752-PA	65	1e-09	length=213 numreads=6
contig03382	115755009	XP_797829	Strongylocentrotus purpuratus	Other	Coral	Animal - Echinoidea - Sea Urchin	PREDICTED: hypothetical protein, partial	78	2e-13	length=269 numreads=6
contig03383	156408409	XP_001641849	Nematostella vectensis	Coral	Coral	Animal - Anthozoa - starlet sea anemone	predicted protein	178	6e-43	length=947 numreads=23
contig03384	156405705	XP_001640872	Nematostella vectensis	Coral	Coral	Animal - Anthozoa - starlet sea anemone	predicted protein	70	3e-11	length=203 numreads=4
contig03386	12585192	Q9NR09		N/A	N/A	N/A	BIRC6_HUMAN Baculoviral IAP repeat-containing protein 6(Ubiquitin-conjugating BIR domain enzyme apollon)	78	2e-13	length=206 numreads=4
contig03389	156398889	XP_001638420	Nematostella vectensis	Coral	Coral	Animal - Anthozoa - starlet sea anemone	predicted protein	133	3e-30	length=434 numreads=5
contig03391	156392148	XP_001635911	Nematostella vectensis	Coral	Coral	Animal - Anthozoa - starlet sea anemone	predicted protein	70	4e-11	length=383 numreads=12
contig03392	156364935	XP_001626599	Nematostella vectensis	Coral	Coral	Animal - Anthozoa - starlet sea anemone	predicted protein	226	2e-57	length=1062 numreads=18
contig03394	149731690	XP_001503546	Equuscaballus	Other	Coral	Animal - Mammalia - horse	PREDICTED: similar to TFG protein	149	7e-35	length=528 numreads=9
contig03397	156393856	XP_001636543	Nematostella vectensis	Coral	Coral	Animal - Anthozoa - starlet sea anemone	predicted protein	115	9e-25	length=202 numreads=3
contig03404	156379879	XP_001631683	Nematostella vectensis	Coral	Coral	Animal - Anthozoa - starlet sea anemone	predicted protein	184	5e-45	length=598 numreads=11
contig03405	23346461	NP_694704	Mus musculus	Other	Coral	Animal - mammalia - house mouse	NADH dehydrogenase (ubiquinone) Fe-S protein 2	160	2e-38	length=265 numreads=5
contig03406	91078268	XP_971267	Triboliumcastaneum	Other	Coral	Animal - Insecta - flour beetles	PREDICTED: similar to CG10072-PA	71	1e-11	length=255 numreads=4
contig03408	46359618	BAD15288	Crassostreagigas	Other	Coral	Animal - Japanese oyster or Miyagi oyster	78kDa glucose regulated protein	75	8e-13	length=239 numreads=3
contig03409	73979259	XP_539961	Canis familiaris	Other	Coral	Animal - Mammalia - dog	PREDICTED: similar to indoleamine 2,3-dioxygenase	64	3e-09	length=178 numreads=4
contig03411	72014401	XP_786445	Strongylocentrotus purpuratus	Other	Coral	Animal - Echinoidea - Sea Urchin	PREDICTED: hypothetical protein	91	2e-17	length=238 numreads=2
contig03413	158598170	EDP36122	Brugia malayi	Other	Coral	Animal - nematode (roundworm)	hypothetical protein Bm1_17870	81	4e-14	length=559 numreads=19
contig03415	156371397	XP_001628750	Nematostella vectensis	Coral	Coral	Animal - Anthozoa - starlet sea anemone	predicted protein	414	9e-114	length=1107 numreads=34
contig03417	118380372	XP_001023350	Tetrahymenathermophila SB210	Other	Other	Protist - ciliated protozoan	EF hand family protein	70	8e-11	length=608 numreads=15
contig03419	158297389	XP_317627	Anopheles gambiae str. PEST	Other	Coral	Animal - Insecta	AGAP007865-PA	66	1e-09	length=606 numreads=7
contig03420	156392713	XP_001636192	Nematostella vectensis	Coral	Coral	Animal - Anthozoa - starlet sea anemone	predicted protein	64	3e-09	length=203 numreads=3
contig03421	115757397	XP_793776	Strongylocentrotus purpuratus	Other	Coral	Animal - Echinoidea - Sea Urchin	PREDICTED: similar to Chain A, Crystal StructureOf Human Pyridoxal Kinase, partial	159	4e-38	length=421 numreads=5
contig03422	50753095	XP_413867	Gallus gallus	Other	Coral	Animal - Aves - chicken	PREDICTED: similar to Milk fat globule-EGF factor8 protein	63	5e-09	length=240 numreads=3
contig03426	156380776	XP_001631943	Nematostella vectensis	Coral	Coral	Animal - Anthozoa - starlet sea anemone	predicted protein	124	2e-27	length=488 numreads=8
contig03430	156380975	XP_001632042	Nematostella vectensis	Coral	Coral	Animal - Anthozoa - starlet sea anemone	predicted protein	94	2e-18	length=177 numreads=5
contig03431	156368888	XP_001627923	Nematostella vectensis	Coral	Coral	Animal - Anthozoa - starlet sea anemone	predicted protein	108	3e-22	length=631 numreads=6
contig03435	47218722	CAG05694	Tetraodon nigroviridis	Other	Coral	Animal - green spotted puffer fish	unnamed protein product	67	4e-10	length=168 numreads=2
contig03440	156348387	XP_001621831	Nematostella vectensis	Coral	Coral	Animal - Anthozoa - starlet sea anemone	hypothetical protein NEMVEDRAFT_v1g221521	71	2e-11	length=355 numreads=6
contig03441	156391323	XP_001635718	Nematostella vectensis	Coral	Coral	Animal - Anthozoa - starlet sea anemone	predicted protein	200	2e-49	length=805 numreads=14
contig03444	72050675	XP_796894	Strongylocentrotus purpuratus	Other	Coral	Animal - Echinoidea - Sea Urchin	PREDICTED: hypothetical protein	85	1e-15	length=242 numreads=4
contig03446	156369504	XP_001628016	Nematostella vectensis	Coral	Coral	Animal - Anthozoa - starlet sea anemone	predicted protein	186	5e-45	length=1246 numreads=33
contig03448	156350406	XP_001622269	Nematostella vectensis	Coral	Coral	Animal - Anthozoa - starlet sea anemone	hypothetical protein NEMVEDRAFT_v1g141816	74	2e-12	length=184 numreads=3
contig03449	156355138	XP_001623530	Nematostella vectensis	Coral	Coral	Animal - Anthozoa - starlet sea anemone	predicted protein	65	8e-10	length=241 numreads=1
contig03450	156382536	XP_001632609	Nematostella vectensis	Coral	Coral	Animal - Anthozoa - starlet sea anemone	predicted protein	272	2e-71	length=832 numreads=17
contig03452	156362498	XP_001625814	Nematostella vectensis	Coral	Coral	Animal - Anthozoa - starlet sea anemone	predicted protein	107	2e-22	length=335 numreads=8
contig03456	156396703	XP_001637532	Nematostella vectensis	Coral	Coral	Animal - Anthozoa - starlet sea anemone	predicted protein	208	3e-52	length=635 numreads=7
contig03458	156390660	XP_001635388	Nematostella vectensis	Coral	Coral	Animal - Anthozoa - starlet sea anemone	predicted protein	101	3e-20	length=172 numreads=3
contig03459	1809240	AAB41649	Homo sapiens	Other	Coral	Animal - Mammalia - Human	gp330 precursor	79	2e-13	length=633 numreads=12
contig03460	157117786	XP_001658937	Aedesaegypti	Other	Coral	Animal - Insecta	hypothetical protein AaeL_AAEL000212	73	5e-12	length=244 numreads=2
contig03462	156548502	XP_001605802	Nasonia vitripennis	Other	Coral	Animal - insecta - jewel wasp	PREDICTED: similar to Frizzled homolog 7b	83	4e-15	length=225 numreads=6
contig03466	110749197	XP_001121810	Apismellifera	Other	Coral	Animal - Insecta	PREDICTED: similar to CG3408-PA	97	3e-19	length=400 numreads=5
contig03470	156358558	XP_001624584	Nematostella vectensis	Coral	Coral	Animal - Anthozoa - starlet sea anemone	predicted protein	107	3e-22	length=333 numreads=6
contig03484	71033371	XP_766327	Theileriaparva strain Muguga	Other	Other	Protist - parasitic protozoan that causes East Coast fever (theileriosis)	U6 small nuclear ribonucleoprotein E	113	5e-24	length=224 numreads=1
contig03485	41054213	NP_956100	Danio rerio	Other	Coral	Animal - vertebrata - zebra fish	solute carrier family 30 (zinc transporter),member 7	182	2e-44	length=650 numreads=8
contig03488	34979797	AAQ83887	Branchiostoma belcheri tsingtaunese	Other	Coral	Animal - cephalochordate	cathepsin B	372	2e-101	length=1098 numreads=42
contig03493	156378122	XP_001630993	Nematostella vectensis	Coral	Coral	Animal - Anthozoa - starlet sea anemone	predicted protein	79	6e-14	length=228 numreads=3
contig03496	14041148	CAC38753	Dendronephthya klunzingeri	Coral	Coral	Animal - anthazoa - soft coral in the family Nephtheidae	heat shock protein 90	285	2e-75	length=616 numreads=35
contig03499	156357532	XP_001624271	Nematostella vectensis	Coral	Coral	Animal - Anthozoa - starlet sea anemone	predicted protein	54	3e-06	length=240 numreads=2
contig03504	72072137	XP_786766	Strongylocentrotus purpuratus	Other	Coral	Animal - Echinoidea - Sea Urchin	PREDICTED: similar to acid sphingomyelinase-likephosphodiesterase	68	1e-10	length=221 numreads=1
contig03510	156407896	XP_001641593	Nematostella vectensis	Coral	Coral	Animal - Anthozoa - starlet sea anemone	predicted protein	99	9e-20	length=237 numreads=3
contig03511	110777198	XP_624414	Apis mellifera	Other	Coral	Animal - Insecta	PREDICTED: similar to Chromodomainhelicase-DNA-binding protein Mi-2 homolog (ATP-dependent helicase Mi-2)(dMi-2)	162	6e-39	length=347 numreads=4
contig03513	156369803	XP_001628163	Nematostella vectensis	Coral	Coral	Animal - Anthozoa - starlet sea anemone	predicted protein	82	1e-14	length=360 numreads=3
contig03517	115696664	XP_001199006	Strongylocentrotus purpuratus	Other	Coral	Animal - Echinoidea - Sea Urchin	PREDICTED: similar to Eukaryotic translationinitiation factor 5B (eIF-5B) (Translation initiation factor IF-2)	70	3e-11	length=109 numreads=2
contig03521	33325642	AAQ08323	Carcinoscorpiusrotundicauda	Other	Coral	Animal - arthropod - mangrove horseshoe crab	complement component 3-like protein	127	5e-28	length=680 numreads=11
contig03532	156357060	XP_001624042	Nematostella vectensis	Coral	Coral	Animal - Anthozoa - starlet sea anemone	predicted protein	116	5e-24	length=1393 numreads=41
contig03535	24307879	NP_001369	Homosapiens	Other	Coral	Animal - Mammalia - Human	dynein, cytoplasmic 1, intermediate chain 2	130	4e-29	length=199 numreads=8
contig03536	156387606	XP_001634294	Nematostella vectensis	Coral	Coral	Animal - Anthozoa - starlet sea anemone	predicted protein	405	1e-111	length=719 numreads=15
contig03538	22758854	AAN05587	Argopecten irradians	Other	Coral	Animal - bivalve - Atlantic bay scallop	ribosomal protein L11	286	7e-76	length=534 numreads=12
contig03540	156403971	XP_001640181	Nematostella vectensis	Coral	Coral	Animal - Anthozoa - starlet sea anemone	predicted protein	70	4e-11	length=176 numreads=3
contig03544	156324001	XP_001618436	Nematostella vectensis	Coral	Coral	Animal - Anthozoa - starlet sea anemone	hypothetical protein NEMVEDRAFT_v1g225148	53	6e-06	length=213 numreads=6
contig03547	156357575	XP_001624292	Nematostella vectensis	Coral	Coral	Animal - Anthozoa - starlet sea anemone	predicted protein	73	4e-12	length=192 numreads=5
contig03548	156382774	XP_001632727	Nematostella vectensis	Coral	Coral	Animal - Anthozoa - starlet sea anemone	predicted protein	121	2e-26	length=440 numreads=10
contig03552	163916135	AAI57478	Xenopus laevis	Other	Coral	Animal - amphibian - African Clawed Frogs	Unknown (protein for MGC:180032)	60	4e-08	length=166 numreads=3
contig03553	6088048	BAA85601	Acropora tenuis	Coral	Coral	Animal - Anthozoa - coral	cytochrome b	126	5e-28	length=201 numreads=5
contig03554	158300882	XP_001689283	Anopheles gambiae str. PEST	Other	Coral	Animal - Insecta	AGAP011825-PA	73	4e-12	length=328 numreads=6
contig03555	156402856	XP_001639806	Nematostella vectensis	Coral	Coral	Animal - Anthozoa - starlet sea anemone	predicted protein	179	4e-44	length=298 numreads=5
contig03558	156343025	XP_001621013	Nematostella vectensis	Coral	Coral	Animal - Anthozoa - starlet sea anemone	hypothetical protein NEMVEDRAFT_v1g146324	109	5e-22	length=1216 numreads=14
contig03560	156382101	XP_001632393	Nematostella vectensis	Coral	Coral	Animal - Anthozoa - starlet sea anemone	predicted protein	101	2e-20	length=230 numreads=3
contig03561	156387628	XP_001634305	Nematostella vectensis	Coral	Coral	Animal - Anthozoa - starlet sea anemone	predicted protein	89	1e-16	length=510 numreads=12
contig03568	156404089	XP_001640240	Nematostella vectensis	Coral	Coral	Animal - Anthozoa - starlet sea anemone	predicted protein	57	4e-07	length=116 numreads=3
contig03569	157278537	NP_001098369	Oryzias latipes	Other	Coral	Animal - Vertebrata - fish - Medaka and Japanese killifish	enteropeptidase-2	78	1e-13	length=203 numreads=3
contig03572	156381104	XP_001632106	Nematostella vectensis	Coral	Coral	Animal - Anthozoa - starlet sea anemone	predicted protein	408	4e-112	length=1032 numreads=18
contig03573	47227494	CAG04642	Tetraodon nigroviridis	Other	Coral	Animal - green spotted puffer fish	unnamed protein product	213	3e-54	length=347 numreads=5
contig03580	156393812	XP_001636521	Nematostella vectensis	Coral	Coral	Animal - Anthozoa - starlet sea anemone	predicted protein	99	1e-19	length=146 numreads=3
contig03582	156369612	XP_001628069	Nematostella vectensis	Coral	Coral	Animal - Anthozoa - starlet sea anemone	predicted protein	148	7e-35	length=451 numreads=9
contig03585	91086395	XP_974833	Tribolium castaneum	Other	Coral	Animal - Insecta - flour beetles	PREDICTED: similar to THAP domain containing 4	80	4e-14	length=242 numreads=3
contig03587	156370365	XP_001628441	Nematostella vectensis	Coral	Coral	Animal - Anthozoa - starlet sea anemone	predicted protein	67	3e-10	length=415 numreads=11
contig03588	156402201	XP_001639479	Nematostella vectensis	Coral	Coral	Animal - Anthozoa - starlet sea anemone	predicted protein	67	3e-10	length=109 numreads=2
contig03590	156315113	XP_001617939	Nematostella vectensis	Coral	Coral	Animal - Anthozoa - starlet sea anemone	hypothetical protein NEMVEDRAFT_v1g156301	140	3e-32	length=262 numreads=4
contig03598	156358744	XP_001624675	Nematostella vectensis	Coral	Coral	Animal - Anthozoa - starlet sea anemone	predicted protein	138	1e-31	length=220 numreads=3
contig03601	156364713	XP_001626490	Nematostella vectensis	Coral	Coral	Animal - Anthozoa - starlet sea anemone	predicted protein	97	2e-19	length=476 numreads=5
contig03605	156371477	XP_001628790	Nematostella vectensis	Coral	Coral	Animal - Anthozoa - starlet sea anemone	predicted protein	153	3e-36	length=396 numreads=5
contig03613	156351470	XP_001622526	Nematostella vectensis	Coral	Coral	Animal - Anthozoa - starlet sea anemone	predicted protein	103	4e-21	length=228 numreads=3
contig03617	156408748	XP_001642018	Nematostella vectensis	Coral	Coral	Animal - Anthozoa - starlet sea anemone	predicted protein	193	4e-48	length=290 numreads=4
contig03618	156383801	XP_001633021	Nematostella vectensis	Coral	Coral	Animal - Anthozoa - starlet sea anemone	predicted protein	178	2e-43	length=629 numreads=9
contig03620	156408247	XP_001641768	Nematostella vectensis	Coral	Coral	Animal - Anthozoa - starlet sea anemone	predicted protein	223	3e-57	length=405 numreads=6
contig03629	156388252	XP_001634615	Nematostella vectensis	Coral	Coral	Animal - Anthozoa - starlet sea anemone	predicted protein	152	1e-35	length=595 numreads=9
contig03631	156389683	XP_001635120	Nematostella vectensis	Coral	Coral	Animal - Anthozoa - starlet sea anemone	predicted protein	143	5e-33	length=227 numreads=4
contig03634	126290560	XP_001369214	Monodelphis domestica	Other	Coral	Animal - Mammalia - gray short-tailed opossum	PREDICTED: similar to Casein kinase 1, alpha 1	76	6e-13	length=214 numreads=3
contig03636	156392000	XP_001635837	Nematostella vectensis	Coral	Coral	Animal - Anthozoa - starlet sea anemone	predicted protein	163	1e-38	length=778 numreads=12
contig03638	17225912	AAL37557	Branchiostomafloridae	Other	Coral	Animal - cephalochordate	AF361015_1 secreted glycoprotein Wnt6	95	5e-18	length=765 numreads=11
contig03640	156400168	XP_001638872	Nematostella vectensis	Coral	Coral	Animal - Anthozoa - starlet sea anemone	predicted protein	71	2e-11	length=269 numreads=8
contig03645	113678162	NP_001038325	Danio rerio	Other	Coral	Animal - vertebrata - zebra fish	hypothetical protein LOC558421	55	1e-06	length=206 numreads=3
contig03646	156404378	XP_001640384	Nematostella vectensis	Coral	Coral	Animal - Anthozoa - starlet sea anemone	predicted protein	78	6e-13	length=874 numreads=12
contig03647	156405471	XP_001640755	Nematostella vectensis	Coral	Coral	Animal - Anthozoa - starlet sea anemone	predicted protein	616	2e-174	length=1193 numreads=32
contig03648	156384075	XP_001633157	Nematostella vectensis	Coral	Coral	Animal - Anthozoa - starlet sea anemone	predicted protein	53	5e-06	length=163 numreads=1
contig03660	156379690	XP_001631589	Nematostella vectensis	Coral	Coral	Animal - Anthozoa - starlet sea anemone	predicted protein	65	9e-10	length=123 numreads=3
contig03661	156383652	XP_001632947	Nematostella vectensis	Coral	Coral	Animal - Anthozoa - starlet sea anemone	predicted protein	191	3e-47	length=623 numreads=8
contig03662	158591376	EDP29989	Brugia malayi	Other	Coral	Animal - nematode (roundworm)	B-box zinc finger family protein	134	2e-30	length=534 numreads=5
contig03664	156399457	XP_001638518	Nematostella vectensis	Coral	Coral	Animal - Anthozoa - starlet sea anemone	predicted protein	92	8e-18	length=239 numreads=3
contig03665	115663088	XP_785269	Strongylocentrotus purpuratus	Other	Coral	Animal - Echinoidea - Sea Urchin	PREDICTED: hypothetical protein	63	5e-09	length=370 numreads=8
contig03666	156372482	XP_001629066	Nematostella vectensis	Coral	Coral	Animal - Anthozoa - starlet sea anemone	predicted protein	232	1e-59	length=529 numreads=10
contig03667	118087520	XP_419271	Gallus gallus	Other	Coral	Animal - Aves - chicken	PREDICTED: similar to ubiquitin specific protease34	75	2e-12	length=131 numreads=4
contig03673	45383930	NP_990538	Gallus gallus	Other	Coral	Animal - Aves - chicken	melanoma-associated antigen p97	64	1e-08	length=929 numreads=19
contig03680	156399551	XP_001638565	Nematostella vectensis	Coral	Coral	Animal - Anthozoa - starlet sea anemone	predicted protein	115	8e-25	length=351 numreads=5
contig03681	156407984	XP_001641637	Nematostella vectensis	Coral	Coral	Animal - Anthozoa - starlet sea anemone	predicted protein	82	9e-15	length=240 numreads=3
contig03682	730979	P41114		N/A	N/A	N/A	TPM1_PODCA Tropomyosin-1	54	7e-06	length=599 numreads=18
contig03687	156369857	XP_001628190	Nematostella vectensis	Coral	Coral	Animal - Anthozoa - starlet sea anemone	predicted protein	174	2e-42	length=514 numreads=12
contig03688	55742120	NP_001007119	Danio rerio	Other	Coral	Animal - vertebrata - zebra fish	helentron 4 helitron-like transposonreplicase/helicase/endonuclease	77	4e-13	length=228 numreads=8
contig03692	156376429	XP_001630363	Nematostella vectensis	Coral	Coral	Animal - Anthozoa - starlet sea anemone	predicted protein	60	5e-08	length=211 numreads=1
contig03698	156376918	XP_001630605	Nematostella vectensis	Coral	Coral	Animal - Anthozoa - starlet sea anemone	predicted protein	64	3e-09	length=193 numreads=3
contig03699	156376817	XP_001630555	Nematostella vectensis	Coral	Coral	Animal - Anthozoa - starlet sea anemone	predicted protein	143	3e-33	length=374 numreads=7
contig03700	156338823	XP_001620045	Nematostella vectensis	Coral	Coral	Animal - Anthozoa - starlet sea anemone	hypothetical protein NEMVEDRAFT_v1g1279	92	1e-17	length=324 numreads=7
contig03701	34392581	BAC82623	Ciona intestinalis	Other	Coral	Animal - Chordata - Sea squirt	pol-like protein	53	4e-06	length=313 numreads=6
contig03703	156359287	XP_001624702	Nematostella vectensis	Coral	Coral	Animal - Anthozoa - starlet sea anemone	predicted protein	67	4e-10	length=184 numreads=3
contig03705	156385024	XP_001633432	Nematostella vectensis	Coral	Coral	Animal - Anthozoa - starlet sea anemone	predicted protein	61	2e-08	length=179 numreads=2
contig03707	156368785	XP_001627872	Nematostella vectensis	Coral	Coral	Animal - Anthozoa - starlet sea anemone	predicted protein	116	5e-25	length=238 numreads=1
contig03708	156377896	XP_001630881	Nematostella vectensis	Coral	Coral	Animal - Anthozoa - starlet sea anemone	predicted protein	107	2e-22	length=216 numreads=3
contig03715	115631722	XP_790227	Strongylocentrotus purpuratus	Other	Coral	Animal - Echinoidea - Sea Urchin	PREDICTED: similar to Glucosamine-6-phosphateisomerase (Glucosamine-6-phosphate deaminase) (GNPDA) (GlcN6Pdeaminase) (Oscillin)	136	5e-31	length=440 numreads=7
contig03720	167520864	XP_001744771	Monosiga brevicollis MX1	Other	Other	Protist - marine choanoflagellate	predicted protein	77	3e-13	length=158 numreads=1
contig03721	156384250	XP_001633244	Nematostella vectensis	Coral	Coral	Animal - Anthozoa - starlet sea anemone	predicted protein	208	8e-53	length=438 numreads=7
contig03722	156377128	XP_001630709	Nematostella vectensis	Coral	Coral	Animal - Anthozoa - starlet sea anemone	predicted protein	213	3e-53	length=1387 numreads=34
contig03726	156547591	XP_001603121	Nasoniavitripennis	Other	Coral	Animal - insecta - jewel wasp	PREDICTED: hypothetical protein	63	5e-09	length=139 numreads=2
contig03730	156406813	XP_001641239	Nematostella vectensis	Coral	Coral	Animal - Anthozoa - starlet sea anemone	predicted protein	232	1e-59	length=582 numreads=8
contig03732	156396514	XP_001637438	Nematostella vectensis	Coral	Coral	Animal - Anthozoa - starlet sea anemone	predicted protein	55	9e-07	length=192 numreads=1
contig03739	156386258	XP_001633830	Nematostella vectensis	Coral	Coral	Animal - Anthozoa - starlet sea anemone	predicted protein	62	8e-09	length=176 numreads=1
contig03744	156404129	XP_001640260	Nematostella vectensis	Coral	Coral	Animal - Anthozoa - starlet sea anemone	predicted protein	348	4e-94	length=811 numreads=15
contig03745	156386574	XP_001633987	Nematostella vectensis	Coral	Coral	Animal - Anthozoa - starlet sea anemone	predicted protein	151	2e-35	length=207 numreads=2
contig03746	156372708	XP_001629178	Nematostella vectensis	Coral	Coral	Animal - Anthozoa - starlet sea anemone	predicted protein	283	3e-75	length=496 numreads=17
contig03747	156396430	XP_001637396	Nematostella vectensis	Coral	Coral	Animal - Anthozoa - starlet sea anemone	predicted protein	245	3e-63	length=717 numreads=17
contig03748	156356159	XP_001623797	Nematostella vectensis	Coral	Coral	Animal - Anthozoa - starlet sea anemone	predicted protein	59	1e-07	length=240 numreads=1
contig03760	156365642	XP_001626753	Nematostella vectensis	Coral	Coral	Animal - Anthozoa - starlet sea anemone	predicted protein	105	1e-21	length=185 numreads=3
contig03767	156393484	XP_001636358	Nematostella vectensis	Coral	Coral	Animal - Anthozoa - starlet sea anemone	predicted protein	135	1e-30	length=220 numreads=5
contig03768	156390540	XP_001635328	Nematostella vectensis	Coral	Coral	Animal - Anthozoa - starlet sea anemone	predicted protein	57	3e-07	length=478 numreads=7
contig03771	148237649	NP_001086483	Xenopus laevis	Other	Coral	Animal - amphibian - African Clawed Frogs	sorbitol dehydrogenase	82	7e-15	length=218 numreads=5
contig03775	156374372	XP_001629781	Nematostella vectensis	Coral	Coral	Animal - Anthozoa - starlet sea anemone	predicted protein	60	4e-08	length=130 numreads=2
contig03777	156376407	XP_001630352	Nematostella vectensis	Coral	Coral	Animal - Anthozoa - starlet sea anemone	predicted protein	94	2e-18	length=215 numreads=2
contig03779	156365829	XP_001626845	Nematostella vectensis	Coral	Coral	Animal - Anthozoa - starlet sea anemone	predicted protein	180	2e-44	length=403 numreads=5
contig03781	156553092	XP_001599322	Nasoniavitripennis	Other	Coral	Animal - insecta - jewel wasp	PREDICTED: similar to septin	59	8e-08	length=395 numreads=4
contig03782	156360695	XP_001625161	Nematostella vectensis	Coral	Coral	Animal - Anthozoa - starlet sea anemone	predicted protein	88	1e-16	length=232 numreads=3
contig03787	156378289	XP_001631076	Nematostella vectensis	Coral	Coral	Animal - Anthozoa - starlet sea anemone	predicted protein	343	2e-92	length=1180 numreads=22
contig03792	156357547	XP_001624278	Nematostella vectensis	Coral	Coral	Animal - Anthozoa - starlet sea anemone	predicted protein	117	3e-25	length=199 numreads=1
contig03794	156390284	XP_001635201	Nematostella vectensis	Coral	Coral	Animal - Anthozoa - starlet sea anemone	predicted protein	129	4e-28	length=1121 numreads=26
contig03795	157127951	XP_001661243	Aedesaegypti	Other	Coral	Animal - Insecta	hypothetical protein AaeL_AAEL002291	52	6e-06	length=335 numreads=7
contig03806	156382010	XP_001632348	Nematostella vectensis	Coral	Coral	Animal - Anthozoa - starlet sea anemone	predicted protein	70	2e-11	length=398 numreads=7
contig03808	156357557	XP_001624283	Nematostella vectensis	Coral	Coral	Animal - Anthozoa - starlet sea anemone	predicted protein	82	1e-14	length=140 numreads=1
contig03813	156393876	XP_001636553	Nematostella vectensis	Coral	Coral	Animal - Anthozoa - starlet sea anemone	predicted protein	65	1e-09	length=210 numreads=2
contig03814	156375071	XP_001629906	Nematostella vectensis	Coral	Coral	Animal - Anthozoa - starlet sea anemone	predicted protein	82	1e-14	length=267 numreads=5
contig03819	119115470	XP_311092	Anopheles gambiae str. PEST	Other	Coral	Animal - Insecta	AGAP000064-PA	70	3e-11	length=208 numreads=4
contig03829	156366807	XP_001627113	Nematostella vectensis	Coral	Coral	Animal - Anthozoa - starlet sea anemone	predicted protein	189	4e-47	length=362 numreads=6
contig03835	47087644	NP_998175	Danio rerio	Other	Coral	Animal - vertebrata - zebra fish	acyl-Coenzyme A dehydrogenase, C-4 to C-12straight chain	271	4e-71	length=687 numreads=13
contig03839	47229403	CAF99391	Tetraodon nigroviridis	Other	Coral	Animal - green spotted puffer fish	unnamed protein product	54	4e-06	length=153 numreads=2
contig03855	156386530	XP_001633965	Nematostella vectensis	Coral	Coral	Animal - Anthozoa - starlet sea anemone	predicted protein	77	4e-13	length=202 numreads=3
contig03856	18676488	BAB84896	Homo sapiens	Other	Coral	Animal - Mammalia - Human	FLJ00141 protein	71	2e-11	length=238 numreads=1
contig03857	156398417	XP_001638185	Nematostella vectensis	Coral	Coral	Animal - Anthozoa - starlet sea anemone	predicted protein	95	1e-18	length=385 numreads=4
contig03865	156382200	XP_001632442	Nematostella vectensis	Coral	Coral	Animal - Anthozoa - starlet sea anemone	predicted protein	61	2e-08	length=328 numreads=4
contig03866	156359682	XP_001624895	Nematostella vectensis	Coral	Coral	Animal - Anthozoa - starlet sea anemone	predicted protein	149	6e-35	length=430 numreads=7
contig03872	162664102	EDQ50835	Physcomitrella patens subsp. patens	Other	Algal Symbiont	Plant - moss (Bryophyta)	DNA helicase, TBP-interacting protein	281	4e-74	length=655 numreads=9
contig03875	156353998	XP_001623192	Nematostella vectensis	Coral	Coral	Animal - Anthozoa - starlet sea anemone	predicted protein	80	4e-14	length=195 numreads=3
contig03885	156401404	XP_001639281	Nematostella vectensis	Coral	Coral	Animal - Anthozoa - starlet sea anemone	predicted protein	249	1e-64	length=720 numreads=11
contig03887	156406036	XP_001641037	Nematostella vectensis	Coral	Coral	Animal - Anthozoa - starlet sea anemone	predicted protein	510	5e-143	length=915 numreads=21
contig03890	156395374	XP_001637086	Nematostella vectensis	Coral	Coral	Animal - Anthozoa - starlet sea anemone	predicted protein	133	2e-29	length=882 numreads=19
contig03896	125774219	XP_001358368	Drosophila pseudoobscura	Other	Coral	Animal - insecta - fruit fly	GA19238-PA	85	2e-15	length=537 numreads=10
contig03902	28628761	AAO49341	Heterocapsa triquetra	Other	Algal Symbiont	Plant - estuarine dinoflagellate	AF482412_1 alpha-tubulin	119	9e-26	length=165 numreads=2
contig03903	156362363	XP_001625748	Nematostella vectensis	Coral	Coral	Animal - Anthozoa - starlet sea anemone	predicted protein	221	7e-57	length=432 numreads=6
contig03904	156406873	XP_001641269	Nematostella vectensis	Coral	Coral	Animal - Anthozoa - starlet sea anemone	predicted protein	69	4e-10	length=1129 numreads=44
contig03905	71733128	AAZ40189	Aplysia californica	Other	Coral	Animal - Sea Slug	nonmuscle myosin II	580	7e-164	length=1055 numreads=21
contig03911	156369770	XP_001628147	Nematostella vectensis	Coral	Coral	Animal - Anthozoa - starlet sea anemone	predicted protein	62	5e-09	length=426 numreads=10
contig03913	156380788	XP_001631949	Nematostella vectensis	Coral	Coral	Animal - Anthozoa - starlet sea anemone	predicted protein	78	1e-12	length=1171 numreads=46
contig03914	156400021	XP_001638799	Nematostella vectensis	Coral	Coral	Animal - Anthozoa - starlet sea anemone	predicted protein	62	8e-09	length=114 numreads=1
contig03916	156383389	XP_001632816	Nematostella vectensis	Coral	Coral	Animal - Anthozoa - starlet sea anemone	predicted protein	180	3e-44	length=374 numreads=6
contig03917	156402945	XP_001639850	Nematostella vectensis	Coral	Coral	Animal - Anthozoa - starlet sea anemone	predicted protein	116	2e-24	length=641 numreads=17
contig03925	156393786	XP_001636508	Nematostella vectensis	Coral	Coral	Animal - Anthozoa - starlet sea anemone	predicted protein	55	9e-07	length=227 numreads=2
contig03927	156403967	XP_001640179	Nematostella vectensis	Coral	Coral	Animal - Anthozoa - starlet sea anemone	predicted protein	248	1e-63	length=1680 numreads=40
contig03928	126723790	NP_001075548	Oryctolaguscuniculus	Other	Coral	Animal - mamalia - hare	RNA-binding protein lark	77	2e-12	length=844 numreads=20
contig03929	118101546	XP_001232002	Gallusgallus	Other	Coral	Animal - Aves - chicken	PREDICTED: similar to Syntaxin 12	98	9e-19	length=1030 numreads=18
contig03930	156371686	XP_001628893	Nematostella vectensis	Coral	Coral	Animal - Anthozoa - starlet sea anemone	predicted protein	107	3e-22	length=223 numreads=5
contig03931	156395278	XP_001637038	Nematostella vectensis	Coral	Coral	Animal - Anthozoa - starlet sea anemone	predicted protein	194	3e-48	length=551 numreads=13
contig03932	156373917	XP_001629556	Nematostella vectensis	Coral	Coral	Animal - Anthozoa - starlet sea anemone	predicted protein	238	5e-62	length=452 numreads=9
contig03935	156384085	XP_001633162	Nematostella vectensis	Coral	Coral	Animal - Anthozoa - starlet sea anemone	predicted protein	158	8e-38	length=407 numreads=4
contig03937	149690008	XP_001495444	Equus caballus	Other	Coral	Animal - Mammalia - horse	PREDICTED: similar to deleted in malignantbrain tumors 1	94	9e-18	length=685 numreads=10
contig03939	72072659	XP_791621	Strongylocentrotus purpuratus	Other	Coral	Animal - Echinoidea - Sea Urchin	PREDICTED: similar to LOC496226 protein	104	2e-21	length=240 numreads=5
contig03949	27924448	AAH45061	Xenopus laevis	Other	Coral	Animal - amphibian - African Clawed Frogs	Apacd-prov protein	149	4e-35	length=320 numreads=7
contig03954	156358407	XP_001624511	Nematostella vectensis	Coral	Coral	Animal - Anthozoa - starlet sea anemone	predicted protein	82	7e-15	length=165 numreads=2
contig03955	125814719	XP_691537	Danio rerio	Other	Coral	Animal - vertebrata - zebra fish	PREDICTED: hypothetical protein	92	9e-18	length=373 numreads=6
contig03956	156359488	XP_001624800	Nematostella vectensis	Coral	Coral	Animal - Anthozoa - starlet sea anemone	predicted protein	172	6e-42	length=318 numreads=4
contig03957	24474791	CAD43720	Homosapiens	Other	Coral	Animal - Mammalia - Human	small nuclear ribonucleoprotein component	83	6e-15	length=125 numreads=1
contig03960	156371111	XP_001628609	Nematostella vectensis	Coral	Coral	Animal - Anthozoa - starlet sea anemone	predicted protein	60	4e-08	length=219 numreads=3
contig03961	159485206	XP_001700637	Chlamydomonas reinhardtii	Other	Algal Symbiont	Plant - Protist - single celled green alga	pyruvate kinase	85	1e-15	length=324 numreads=4
contig03965	134035979	ABO47822	Symbiodinium sp. clade C3	Algal Symbiont	Algal Symbiont	Plant - Dinoflagellates which are usually encountered as endosymbionts of invertebrates	unknown	156	5e-37	length=224 numreads=6
contig03968	156382391	XP_001632537	Nematostella vectensis	Coral	Coral	Animal - Anthozoa - starlet sea anemone	predicted protein	65	2e-09	length=127 numreads=2
contig03976	156403967	XP_001640179	Nematostella vectensis	Coral	Coral	Animal - Anthozoa - starlet sea anemone	predicted protein	205	3e-51	length=741 numreads=7
contig03978	156386172	XP_001633787	Nematostella vectensis	Coral	Coral	Animal - Anthozoa - starlet sea anemone	predicted protein	71	1e-11	length=395 numreads=5
contig03981	156358672	XP_001624640	Nematostella vectensis	Coral	Coral	Animal - Anthozoa - starlet sea anemone	predicted protein	61	2e-08	length=205 numreads=1
contig03985	46329514	AAH68910	Xenopus laevis	Other	Coral	Animal - amphibian - African Clawed Frogs	LOC398139 protein	283	2e-74	length=1077 numreads=12
contig03995	156345289	XP_001621314	Nematostella vectensis	Coral	Coral	Animal - Anthozoa - starlet sea anemone	hypothetical protein NEMVEDRAFT_v1g222121	68	1e-10	length=121 numreads=1
contig03996	156349201	XP_001621959	Nematostella vectensis	Coral	Coral	Animal - Anthozoa - starlet sea anemone	hypothetical protein NEMVEDRAFT_v1g143061	65	9e-10	length=205 numreads=1
contig03999	156398723	XP_001638337	Nematostella vectensis	Coral	Coral	Animal - Anthozoa - starlet sea anemone	predicted protein	342	2e-92	length=651 numreads=14
contig04001	156398036	XP_001637995	Nematostella vectensis	Coral	Coral	Animal - Anthozoa - starlet sea anemone	predicted protein	163	3e-39	length=348 numreads=7
contig04003	156405707	XP_001640873	Nematostella vectensis	Coral	Coral	Animal - Anthozoa - starlet sea anemone	predicted protein	127	2e-28	length=238 numreads=4
contig04011	156386754	XP_001634076	Nematostella vectensis	Coral	Coral	Animal - Anthozoa - starlet sea anemone	predicted protein	257	3e-67	length=583 numreads=18
contig04012	156404286	XP_001640338	Nematostella vectensis	Coral	Coral	Animal - Anthozoa - starlet sea anemone	predicted protein	79	7e-14	length=207 numreads=1
contig04014	156408221	XP_001641755	Nematostella vectensis	Coral	Coral	Animal - Anthozoa - starlet sea anemone	predicted protein	206	3e-52	length=341 numreads=12
contig04017	156368754	XP_001627857	Nematostella vectensis	Coral	Coral	Animal - Anthozoa - starlet sea anemone	predicted protein	277	4e-73	length=602 numreads=11
contig04018	118153966	ABK63971	Acropora millepora	Coral	Coral	Animal - Anthozoa - coral	apextrin	270	2e-71	length=389 numreads=9
contig04024	156397887	XP_001637921	Nematostella vectensis	Coral	Coral	Animal - Anthozoa - starlet sea anemone	predicted protein	189	5e-46	length=1164 numreads=37
contig04028	118095426	XP_001235149	Gallus gallus	Other	Coral	Animal - Aves - chicken	PREDICTED: similar to Ceruloplasmin precursor(Ferroxidase)	58	1e-07	length=407 numreads=6
contig04030	156392468	XP_001636070	Nematostella vectensis	Coral	Coral	Animal - Anthozoa - starlet sea anemone	predicted protein	94	2e-18	length=159 numreads=4
contig04045	156400271	XP_001638923	Nematostella vectensis	Coral	Coral	Animal - Anthozoa - starlet sea anemone	predicted protein	119	6e-26	length=226 numreads=3
contig04046	156379855	XP_001631671	Nematostella vectensis	Coral	Coral	Animal - Anthozoa - starlet sea anemone	predicted protein	64	2e-09	length=379 numreads=5
contig04047	156393750	XP_001636490	Nematostella vectensis	Coral	Coral	Animal - Anthozoa - starlet sea anemone	predicted protein	59	6e-08	length=237 numreads=1
contig04054	156402305	XP_001639531	Nematostella vectensis	Coral	Coral	Animal - Anthozoa - starlet sea anemone	predicted protein	104	6e-21	length=761 numreads=15
contig04058	156360738	XP_001625182	Nematostella vectensis	Coral	Coral	Animal - Anthozoa - starlet sea anemone	predicted protein	118	1e-25	length=230 numreads=3
contig04061	72007716	XP_787284	Strongylocentrotus purpuratus	Other	Coral	Animal - Echinoidea - Sea Urchin	PREDICTED: similar to transposase	62	9e-09	length=241 numreads=1
contig04064	114051339	NP_001040374	Bombyx mori	Other	Coral	Animal - Insect - Moth	Yipf6 protein	94	2e-18	length=256 numreads=3
contig04071	156376634	XP_001630464	Nematostella vectensis	Coral	Coral	Animal - Anthozoa - starlet sea anemone	predicted protein	75	8e-13	length=212 numreads=3
contig04072	156405908	XP_001640973	Nematostella vectensis	Coral	Coral	Animal - Anthozoa - starlet sea anemone	predicted protein	100	4e-20	length=193 numreads=1
contig04075	147901564	NP_001081653	Xenopus laevis	Other	Coral	Animal - amphibian - African Clawed Frogs	ligase I	85	1e-15	length=175 numreads=1
contig04089	156382583	XP_001632632	Nematostella vectensis	Coral	Coral	Animal - Anthozoa - starlet sea anemone	predicted protein	89	5e-16	length=1108 numreads=13
contig04094	156393692	XP_001636461	Nematostella vectensis	Coral	Coral	Animal - Anthozoa - starlet sea anemone	predicted protein	71	1e-11	length=406 numreads=8
contig04095	58388728	XP_316497	Anopheles gambiae str. PEST	Other	Coral	Animal - Insecta	AGAP006456-PA	127	2e-28	length=213 numreads=6
contig04096	156384739	XP_001633290	Nematostella vectensis	Coral	Coral	Animal - Anthozoa - starlet sea anemone	predicted protein	95	1e-18	length=277 numreads=5
contig04108	156391269	XP_001635691	Nematostella vectensis	Coral	Coral	Animal - Anthozoa - starlet sea anemone	predicted protein	100	4e-20	length=242 numreads=3
contig04111	156365827	XP_001626844	Nematostella vectensis	Coral	Coral	Animal - Anthozoa - starlet sea anemone	predicted protein	83	4e-15	length=279 numreads=4
contig04117	156363289	XP_001625978	Nematostella vectensis	Coral	Coral	Animal - Anthozoa - starlet sea anemone	predicted protein	127	2e-28	length=409 numreads=7
contig04121	156379549	XP_001631519	Nematostella vectensis	Coral	Coral	Animal - Anthozoa - starlet sea anemone	predicted protein	105	1e-21	length=341 numreads=9
contig04126	156370914	XP_001628512	Nematostella vectensis	Coral	Coral	Animal - Anthozoa - starlet sea anemone	predicted protein	123	1e-26	length=785 numreads=24
contig04127	156372987	XP_001629316	Nematostella vectensis	Coral	Coral	Animal - Anthozoa - starlet sea anemone	predicted protein	60	4e-08	length=228 numreads=3
contig04129	156379641	XP_001631565	Nematostella vectensis	Coral	Coral	Animal - Anthozoa - starlet sea anemone	predicted protein	84	3e-15	length=184 numreads=2
contig04130	156386240	XP_001633821	Nematostella vectensis	Coral	Coral	Animal - Anthozoa - starlet sea anemone	predicted protein	149	2e-34	length=616 numreads=12
contig04133	156408443	XP_001641866	Nematostella vectensis	Coral	Coral	Animal - Anthozoa - starlet sea anemone	predicted protein	149	2e-34	length=738 numreads=15
contig04137	156373917	XP_001629556	Nematostella vectensis	Coral	Coral	Animal - Anthozoa - starlet sea anemone	predicted protein	95	1e-18	length=178 numreads=3
contig04138	156389448	XP_001635003	Nematostella vectensis	Coral	Coral	Animal - Anthozoa - starlet sea anemone	predicted protein	104	2e-21	length=194 numreads=2
contig04146	1708506	P49898		N/A	N/A	N/A	IOD3_RANCA Type III iodothyronine deiodinase (Type-III5'-deiodinase) (DIOIII) (Type 3 DI) (5DIII)	53	4e-06	length=241 numreads=3
contig04149	156408864	XP_001642076	Nematostella vectensis	Coral	Coral	Animal - Anthozoa - starlet sea anemone	predicted protein	309	4e-82	length=1039 numreads=11
contig04150	51038277	AAT94060	Oncorhynchus mykiss	Other	Coral	Animal - rainbow trout	prepro-cathepsin C	62	1e-08	length=281 numreads=8
contig04151	156405773	XP_001640906	Nematostella vectensis	Coral	Coral	Animal - Anthozoa - starlet sea anemone	predicted protein	57	1e-06	length=786 numreads=10
contig04159	148717303	BAF63637	Crassostrea gigas	Other	Coral	Animal - Japanese oyster or Miyagi oyster	glucose-regulated protein 94	90	3e-17	length=296 numreads=5
contig04161	156408906	XP_001642097	Nematostella vectensis	Coral	Coral	Animal - Anthozoa - starlet sea anemone	predicted protein	120	6e-26	length=580 numreads=8
contig04174	115737450	XP_001203214	Strongylocentrotuspurpuratus	Other	Coral	Animal - Echinoidea - Sea Urchin	PREDICTED: similar to clathrin-associatedadaptor complex AP-1 small chain sigma1	146	8e-34	length=497 numreads=13
contig04176	156374950	XP_001629846	Nematostella vectensis	Coral	Coral	Animal - Anthozoa - starlet sea anemone	predicted protein	476	2e-132	length=1340 numreads=24
contig04179	115702360	XP_001199279	Strongylocentrotus purpuratus	Other	Coral	Animal - Echinoidea - Sea Urchin	PREDICTED: similar to reversetranscriptase-like protein	56	5e-07	length=238 numreads=1
contig04180	156390282	XP_001635200	Nematostella vectensis	Coral	Coral	Animal - Anthozoa - starlet sea anemone	predicted protein	190	2e-47	length=347 numreads=6
contig04183	156401623	XP_001639390	Nematostella vectensis	Coral	Coral	Animal - Anthozoa - starlet sea anemone	predicted protein	65	2e-09	length=590 numreads=8
contig04188	66519638	XP_623641	Apis mellifera	Other	Coral	Animal - Insecta	PREDICTED: similar to lesswright CG3018-PA,isoform A isoform 1	187	8e-46	length=813 numreads=18
contig04189	156320453	XP_001618184	Nematostella vectensis	Coral	Coral	Animal - Anthozoa - starlet sea anemone	hypothetical protein NEMVEDRAFT_v1g225411	64	4e-09	length=104 numreads=2
contig04199	115637943	XP_790082	Strongylocentrotus purpuratus	Other	Coral	Animal - Echinoidea - Sea Urchin	PREDICTED: hypothetical protein, partial	68	1e-10	length=217 numreads=4
contig04203	156365759	XP_001626811	Nematostella vectensis	Coral	Coral	Animal - Anthozoa - starlet sea anemone	predicted protein	423	1e-116	length=1026 numreads=18
contig04206	156357383	XP_001624199	Nematostella vectensis	Coral	Coral	Animal - Anthozoa - starlet sea anemone	predicted protein	67	3e-10	length=330 numreads=5
contig04215	156391821	XP_001635748	Nematostella vectensis	Coral	Coral	Animal - Anthozoa - starlet sea anemone	predicted protein	60	3e-08	length=322 numreads=4
contig04217	156403977	XP_001640184	Nematostella vectensis	Coral	Coral	Animal - Anthozoa - starlet sea anemone	predicted protein	59	1e-07	length=180 numreads=2
contig04220	156368703	XP_001627832	Nematostella vectensis	Coral	Coral	Animal - Anthozoa - starlet sea anemone	predicted protein	112	2e-23	length=590 numreads=12
contig04223	156350510	XP_001622314	Nematostella vectensis	Coral	Coral	Animal - Anthozoa - starlet sea anemone	hypothetical protein NEMVEDRAFT_v1g248502	54	3e-06	length=242 numreads=3
contig04225	125978707	XP_001353386	Drosophila pseudoobscura	Other	Coral	Animal - insecta - fruit fly	GA10305-PA	83	4e-15	length=188 numreads=3
contig04226	156405569	XP_001640804	Nematostella vectensis	Coral	Coral	Animal - Anthozoa - starlet sea anemone	predicted protein	55	1e-06	length=364 numreads=11
contig04232	156403786	XP_001640089	Nematostella vectensis	Coral	Coral	Animal - Anthozoa - starlet sea anemone	predicted protein	66	6e-10	length=103 numreads=1
contig04236	156379849	XP_001631668	Nematostella vectensis	Coral	Coral	Animal - Anthozoa - starlet sea anemone	predicted protein	243	3e-62	length=1161 numreads=27
contig04238	156362200	XP_001625668	Nematostella vectensis	Coral	Coral	Animal - Anthozoa - starlet sea anemone	predicted protein	106	1e-21	length=545 numreads=7
contig04240	156392441	XP_001636057	Nematostella vectensis	Coral	Coral	Animal - Anthozoa - starlet sea anemone	predicted protein	113	4e-24	length=196 numreads=5
contig04250	156376377	XP_001630337	Nematostella vectensis	Coral	Coral	Animal - Anthozoa - starlet sea anemone	predicted protein	94	1e-18	length=339 numreads=8
contig04251	45709549	AAH67681	Danio rerio	Other	Coral	Animal - vertebrata - zebra fish	LOC407680 protein	61	2e-08	length=157 numreads=2
contig04259	156375085	XP_001629913	Nematostella vectensis	Coral	Coral	Animal - Anthozoa - starlet sea anemone	predicted protein	192	7e-47	length=1636 numreads=42
contig04264	65307079	AAY42042	Aplysia californica	Other	Coral	Animal - Sea Slug	ELAV 2-like protein	102	7e-21	length=387 numreads=4
contig04265	156399853	XP_001638715	Nematostella vectensis	Coral	Coral	Animal - Anthozoa - starlet sea anemone	predicted protein	213	8e-54	length=561 numreads=12
contig04268	156384763	XP_001633302	Nematostella vectensis	Coral	Coral	Animal - Anthozoa - starlet sea anemone	predicted protein	274	3e-72	length=646 numreads=11
contig04269	156402856	XP_001639806	Nematostella vectensis	Coral	Coral	Animal - Anthozoa - starlet sea anemone	predicted protein	74	9e-12	length=681 numreads=21
contig04274	156403011	XP_001639883	Nematostella vectensis	Coral	Coral	Animal - Anthozoa - starlet sea anemone	predicted protein	65	2e-09	length=150 numreads=2
contig04275	156357553	XP_001624281	Nematostella vectensis	Coral	Coral	Animal - Anthozoa - starlet sea anemone	predicted protein	62	9e-09	length=230 numreads=1
contig04279	115712715	XP_788693	Strongylocentrotus purpuratus	Other	Coral	Animal - Echinoidea - Sea Urchin	PREDICTED: similar to Serine/threonine-proteinkinase SMG1 (SMG-1), partial	56	6e-07	length=151 numreads=1
contig04280	41053431	NP_956973	Danio rerio	Other	Coral	Animal - vertebrata - zebra fish	hypothetical protein LOC393652	79	6e-14	length=442 numreads=5
contig04283	71033335	XP_766309	Theileria parva strainMuguga	Other	Other	Protist - parasitic protozoan that causes East Coast fever (theileriosis)	60S ribosomal protein L11	125	8e-28	length=343 numreads=7
contig04285	156396406	XP_001637384	Nematostella vectensis	Coral	Coral	Animal - Anthozoa - starlet sea anemone	predicted protein	196	2e-49	length=412 numreads=8
contig04291	157168335	NP_001096688	Canis lupus familiaris	Other	Coral	Animal - Mammalia - dog	NADPH oxidase, EF-hand calcium binding domain5	72	8e-11	length=1298 numreads=31
contig04296	156388240	XP_001634609	Nematostella vectensis	Coral	Coral	Animal - Anthozoa - starlet sea anemone	predicted protein	183	8e-45	length=668 numreads=9
contig04300	156395920	XP_001637358	Nematostella vectensis	Coral	Coral	Animal - Anthozoa - starlet sea anemone	predicted protein	88	1e-16	length=285 numreads=4
contig04302	156382411	XP_001632547	Nematostella vectensis	Coral	Coral	Animal - Anthozoa - starlet sea anemone	predicted protein	105	1e-21	length=344 numreads=10
contig04307	156398524	XP_001638238	Nematostella vectensis	Coral	Coral	Animal - Anthozoa - starlet sea anemone	predicted protein	124	2e-27	length=219 numreads=6
contig04311	156405858	XP_001640948	Nematostella vectensis	Coral	Coral	Animal - Anthozoa - starlet sea anemone	predicted protein	60	3e-08	length=199 numreads=6
contig04313	156389677	XP_001635117	Nematostella vectensis	Coral	Coral	Animal - Anthozoa - starlet sea anemone	predicted protein	115	1e-24	length=329 numreads=14
contig04317	29841472	AAP06504	Schistosoma japonicum	Other	Coral	Animal - trematoda - parasitic worm	similar to GenBank Accession Number AB063189 annexinB13a in Bombyx mori	72	8e-12	length=352 numreads=5
contig04319	156402732	XP_001639744	Nematostella vectensis	Coral	Coral	Animal - Anthozoa - starlet sea anemone	predicted protein	77	2e-13	length=183 numreads=2
contig04326	156401063	XP_001639111	Nematostella vectensis	Coral	Coral	Animal - Anthozoa - starlet sea anemone	predicted protein	53	5e-06	length=185 numreads=4
contig04333	156345557	XP_001621402	Nematostella vectensis	Coral	Coral	Animal - Anthozoa - starlet sea anemone	hypothetical protein NEMVEDRAFT_v1g248684	67	2e-10	length=406 numreads=4
contig04334	156363263	XP_001625965	Nematostella vectensis	Coral	Coral	Animal - Anthozoa - starlet sea anemone	predicted protein	98	9e-20	length=462 numreads=6
contig04336	156373883	XP_001629539	Nematostella vectensis	Coral	Coral	Animal - Anthozoa - starlet sea anemone	predicted protein	124	3e-27	length=238 numreads=3
contig04338	91094321	XP_972556	Triboliumcastaneum	Other	Coral	Animal - Insecta - flour beetles	PREDICTED: similar to CG1487-PA	75	6e-13	length=447 numreads=11
contig04345	156378550	XP_001631205	Nematostella vectensis	Coral	Coral	Animal - Anthozoa - starlet sea anemone	predicted protein	74	2e-12	length=371 numreads=4
contig04346	86277762	ABC88372	Nematostella vectensis	Coral	Coral	Animal - Anthozoa - starlet sea anemone	BMP5-8	89	7e-17	length=237 numreads=4
contig04347	156363269	XP_001625968	Nematostella vectensis	Coral	Coral	Animal - Anthozoa - starlet sea anemone	predicted protein	184	5e-45	length=707 numreads=14
contig04348	115725318	XP_786333	Strongylocentrotus purpuratus	Other	Coral	Animal - Echinoidea - Sea Urchin	PREDICTED: similar to sulfotransferase	115	9e-25	length=439 numreads=6
contig04353	156375479	XP_001630108	Nematostella vectensis	Coral	Coral	Animal - Anthozoa - starlet sea anemone	predicted protein	74	3e-12	length=172 numreads=4
contig04354	4506209	NP_002794	Homo sapiens	Other	Coral	Animal - Mammalia - Human	proteasome 26S ATPase subunit 2	275	4e-72	length=1030 numreads=16
contig04361	72147215	XP_797503	Strongylocentrotus purpuratus	Other	Coral	Animal - Echinoidea - Sea Urchin	PREDICTED: hypothetical protein	59	5e-08	length=395 numreads=10
contig04367	156396580	XP_001637471	Nematostella vectensis	Coral	Coral	Animal - Anthozoa - starlet sea anemone	predicted protein	69	6e-11	length=202 numreads=5
contig04369	156408572	XP_001641930	Nematostella vectensis	Coral	Coral	Animal - Anthozoa - starlet sea anemone	predicted protein	60	3e-08	length=242 numreads=1
contig04372	45382339	NP_990183	Gallus gallus	Other	Coral	Animal - Aves - chicken	retinoblastoma binding protein 4	287	1e-75	length=807 numreads=14
contig04373	156356188	XP_001623811	Nematostella vectensis	Coral	Coral	Animal - Anthozoa - starlet sea anemone	predicted protein	121	1e-26	length=384 numreads=7
contig04374	56605910	NP_001008458	Gallus gallus	Other	Coral	Animal - Aves - chicken	brain and reproductive organ-expressed(TNFRSF1A modulator)	75	7e-13	length=326 numreads=4
contig04375	156335410	XP_001619575	Nematostella vectensis	Coral	Coral	Animal - Anthozoa - starlet sea anemone	hypothetical protein NEMVEDRAFT_v1g224052	201	1e-50	length=359 numreads=5
contig04379	156382470	XP_001632576	Nematostella vectensis	Coral	Coral	Animal - Anthozoa - starlet sea anemone	predicted protein	183	9e-45	length=725 numreads=16
contig04380	156387785	XP_001634383	Nematostella vectensis	Coral	Coral	Animal - Anthozoa - starlet sea anemone	predicted protein	85	1e-15	length=235 numreads=4
contig04386	115768470	XP_001190298	Strongylocentrotus purpuratus	Other	Coral	Animal - Echinoidea - Sea Urchin	PREDICTED: similar to reversetranscriptase-like protein, partial	59	8e-08	length=239 numreads=2
contig04390	118087379	XP_418438	Gallusgallus	Other	Coral	Animal - Aves - chicken	PREDICTED: similar to FAM49B protein	227	3e-58	length=556 numreads=12
contig04392	156375635	XP_001630185	Nematostella vectensis	Coral	Coral	Animal - Anthozoa - starlet sea anemone	predicted protein	206	4e-51	length=1095 numreads=23
contig04394	156377112	XP_001630701	Nematostella vectensis	Coral	Coral	Animal - Anthozoa - starlet sea anemone	predicted protein	56	7e-07	length=140 numreads=3
contig04399	156406554	XP_001641110	Nematostella vectensis	Coral	Coral	Animal - Anthozoa - starlet sea anemone	predicted protein	233	3e-60	length=391 numreads=7
contig04401	156379549	XP_001631519	Nematostella vectensis	Coral	Coral	Animal - Anthozoa - starlet sea anemone	predicted protein	250	1e-65	length=480 numreads=8
contig04405	156366109	XP_001626983	Nematostella vectensis	Coral	Coral	Animal - Anthozoa - starlet sea anemone	predicted protein	61	2e-08	length=180 numreads=1
contig04406	118086930	XP_419187	Gallusgallus	Other	Coral	Animal - Aves - chicken	PREDICTED: similar to dystrobrevin alpha	53	5e-06	length=292 numreads=5
contig04409	156364631	XP_001626450	Nematostella vectensis	Coral	Coral	Animal - Anthozoa - starlet sea anemone	predicted protein	99	4e-20	length=396 numreads=10
contig04411	156365620	XP_001626742	Nematostella vectensis	Coral	Coral	Animal - Anthozoa - starlet sea anemone	predicted protein	220	2e-56	length=450 numreads=16
contig04412	34392583	BAC82624	Ciona intestinalis	Other	Coral	Animal - Chordata - Sea squirt	pol-like protein	129	2e-28	length=571 numreads=8
contig04416	156398476	XP_001638214	Nematostella vectensis	Coral	Coral	Animal - Anthozoa - starlet sea anemone	predicted protein	429	3e-118	length=1371 numreads=23
contig04421	156408830	XP_001642059	Nematostella vectensis	Coral	Coral	Animal - Anthozoa - starlet sea anemone	predicted protein	57	3e-07	length=359 numreads=5
contig04422	156374347	XP_001629769	Nematostella vectensis	Coral	Coral	Animal - Anthozoa - starlet sea anemone	predicted protein	65	1e-09	length=228 numreads=4
contig04426	156379593	XP_001631541	Nematostella vectensis	Coral	Coral	Animal - Anthozoa - starlet sea anemone	predicted protein	90	4e-17	length=237 numreads=2
contig04427	156361116	XP_001625366	Nematostella vectensis	Coral	Coral	Animal - Anthozoa - starlet sea anemone	predicted protein	127	2e-28	length=231 numreads=6
contig04433	115933321	XP_780987	Strongylocentrotus purpuratus	Other	Coral	Animal - Echinoidea - Sea Urchin	PREDICTED: hypothetical protein	72	5e-12	length=425 numreads=5
contig04438	156349542	XP_001622101	Nematostella vectensis	Coral	Coral	Animal - Anthozoa - starlet sea anemone	predicted protein	155	9e-37	length=349 numreads=4
contig04440	156378108	XP_001630986	Nematostella vectensis	Coral	Coral	Animal - Anthozoa - starlet sea anemone	predicted protein	97	2e-19	length=212 numreads=3
contig04445	156355302	XP_001623609	Nematostella vectensis	Coral	Coral	Animal - Anthozoa - starlet sea anemone	predicted protein	158	1e-37	length=385 numreads=5
contig04448	145344507	XP_001416773	Ostreococcus lucimarinusCCE9901	Other	Algal Symbiont	Plant - pico-eukaryotic (bacterial-sized) prasinophyte green alga	predicted protein	88	4e-16	length=714 numreads=11
contig04450	156389281	XP_001634920	Nematostella vectensis	Coral	Coral	Animal - Anthozoa - starlet sea anemone	predicted protein	111	2e-23	length=195 numreads=3
contig04454	158931150	P58912		N/A	N/A	N/A	TX60B_PHYSE Toxin PsTX-60B precursor	114	9e-24	length=812 numreads=12
contig04459	167880093	EDS43476	Culex pipiensquinquefasciatus	Other	Coral	Animal - Insecta - genus of mosquitoes	glycogen phosphorylase	186	5e-46	length=335 numreads=4
contig04461	156404394	XP_001640392	Nematostella vectensis	Coral	Coral	Animal - Anthozoa - starlet sea anemone	predicted protein	163	4e-39	length=284 numreads=4
contig04462	156379504	XP_001631497	Nematostella vectensis	Coral	Coral	Animal - Anthozoa - starlet sea anemone	predicted protein	243	2e-63	length=442 numreads=8
contig04463	156401051	XP_001639105	Nematostella vectensis	Coral	Coral	Animal - Anthozoa - starlet sea anemone	predicted protein	239	4e-62	length=450 numreads=7
contig04465	125832385	XP_001339984	Danio rerio	Other	Coral	Animal - vertebrata - zebra fish	PREDICTED: hypothetical protein	170	2e-41	length=398 numreads=6
contig04466	157113102	XP_001651894	Aedesaegypti	Other	Coral	Animal - Insecta	26S proteasome regulatory subunit rpn1	180	3e-44	length=357 numreads=5
contig04467	156384228	XP_001633233	Nematostella vectensis	Coral	Coral	Animal - Anthozoa - starlet sea anemone	predicted protein	92	1e-17	length=307 numreads=4
contig04469	156402554	XP_001639655	Nematostella vectensis	Coral	Coral	Animal - Anthozoa - starlet sea anemone	predicted protein	210	3e-52	length=1378 numreads=50
contig04473	156359615	XP_001624862	Nematostella vectensis	Coral	Coral	Animal - Anthozoa - starlet sea anemone	predicted protein	80	2e-14	length=454 numreads=5
contig04474	156383604	XP_001632923	Nematostella vectensis	Coral	Coral	Animal - Anthozoa - starlet sea anemone	predicted protein	133	1e-29	length=731 numreads=10
contig04481	147898616	NP_001090680	Xenopustropicalis	Other	Coral	Animal - amphibian - frog	hypothetical protein LOC100036653	69	1e-10	length=188 numreads=1
contig04484	156379214	XP_001631353	Nematostella vectensis	Coral	Coral	Animal - Anthozoa - starlet sea anemone	predicted protein	106	6e-22	length=355 numreads=6
contig04490	156398303	XP_001638128	Nematostella vectensis	Coral	Coral	Animal - Anthozoa - starlet sea anemone	predicted protein	86	8e-16	length=211 numreads=4
contig04493	156382448	XP_001632565	Nematostella vectensis	Coral	Coral	Animal - Anthozoa - starlet sea anemone	predicted protein	108	2e-21	length=1855 numreads=36
contig04498	156401326	XP_001639242	Nematostella vectensis	Coral	Coral	Animal - Anthozoa - starlet sea anemone	predicted protein	116	3e-25	length=386 numreads=5
contig04501	156398733	XP_001638342	Nematostella vectensis	Coral	Coral	Animal - Anthozoa - starlet sea anemone	predicted protein	132	9e-30	length=234 numreads=7
contig04505	156362009	XP_001625575	Nematostella vectensis	Coral	Coral	Animal - Anthozoa - starlet sea anemone	predicted protein	91	2e-17	length=232 numreads=5
contig04513	156395045	XP_001636922	Nematostella vectensis	Coral	Coral	Animal - Anthozoa - starlet sea anemone	predicted protein	65	1e-09	length=153 numreads=2
contig04516	156398066	XP_001638010	Nematostella vectensis	Coral	Coral	Animal - Anthozoa - starlet sea anemone	predicted protein	309	1e-82	length=666 numreads=13
contig04520	156390268	XP_001635193	Nematostella vectensis	Coral	Coral	Animal - Anthozoa - starlet sea anemone	predicted protein	99	5e-20	length=326 numreads=5
contig04521	156370246	XP_001628382	Nematostella vectensis	Coral	Coral	Animal - Anthozoa - starlet sea anemone	predicted protein	69	6e-11	length=232 numreads=5
contig04522	156397893	XP_001637924	Nematostella vectensis	Coral	Coral	Animal - Anthozoa - starlet sea anemone	predicted protein	94	2e-18	length=215 numreads=2
contig04529	91077086	XP_969890	Triboliumcastaneum	Other	Coral	Animal - Insecta - flour beetles	PREDICTED: similar to CG8311-PA	60	3e-08	length=163 numreads=2
contig04534	156371095	XP_001628601	Nematostella vectensis	Coral	Coral	Animal - Anthozoa - starlet sea anemone	predicted protein	134	2e-30	length=414 numreads=5
contig04547	32307785	AAP79289	Saccoglossus kowalevskii	Other	Coral	Animal - Hemichordata - acorn worm	iroquois	194	2e-47	length=1610 numreads=35
contig04552	115629143	XP_797058	Strongylocentrotus purpuratus	Other	Coral	Animal - Echinoidea - Sea Urchin	PREDICTED: similar to glutathione S-transferase,pi 1	91	1e-17	length=451 numreads=8
contig04560	74841916	Q86FQ0		N/A	N/A	N/A	ACTP1_SAGRO Cytolysin Src-1 precursor (Src I)	86	4e-16	length=385 numreads=5
contig04561	156386126	XP_001633764	Nematostella vectensis	Coral	Coral	Animal - Anthozoa - starlet sea anemone	predicted protein	69	4e-11	length=433 numreads=11
contig04562	156377221	XP_001630755	Nematostella vectensis	Coral	Coral	Animal - Anthozoa - starlet sea anemone	predicted protein	103	5e-21	length=225 numreads=1
contig04566	156380796	XP_001631953	Nematostella vectensis	Coral	Coral	Animal - Anthozoa - starlet sea anemone	predicted protein	127	2e-28	length=210 numreads=4
contig04570	156379647	XP_001631568	Nematostella vectensis	Coral	Coral	Animal - Anthozoa - starlet sea anemone	predicted protein	341	2e-92	length=593 numreads=13
contig04571	156372478	XP_001629064	Nematostella vectensis	Coral	Coral	Animal - Anthozoa - starlet sea anemone	predicted protein	164	1e-39	length=425 numreads=5
contig04573	156405344	XP_001640692	Nematostella vectensis	Coral	Coral	Animal - Anthozoa - starlet sea anemone	predicted protein	60	5e-08	length=241 numreads=3
contig04576	156362257	XP_001625696	Nematostella vectensis	Coral	Coral	Animal - Anthozoa - starlet sea anemone	predicted protein	67	2e-10	length=148 numreads=3
contig04578	156382452	XP_001632567	Nematostella vectensis	Coral	Coral	Animal - Anthozoa - starlet sea anemone	predicted protein	533	1e-149	length=1306 numreads=30
contig04580	37046663	AAH58002	Homo sapiens	Other	Coral	Animal - Mammalia - Human	MORC3 protein	92	1e-17	length=239 numreads=2
contig04590	156379065	XP_001631279	Nematostella vectensis	Coral	Coral	Animal - Anthozoa - starlet sea anemone	predicted protein	63	6e-09	length=139 numreads=1
contig04591	115976137	XP_001193555	Strongylocentrotus purpuratus	Other	Coral	Animal - Echinoidea - Sea Urchin	PREDICTED: hypothetical protein, partial	59	1e-07	length=215 numreads=4
contig04593	125814037	XP_001345254	Danio rerio	Other	Coral	Animal - vertebrata - zebra fish	PREDICTED: similar to sialic-acid bindingprotein-4	57	4e-07	length=237 numreads=4
contig04596	156404276	XP_001640333	Nematostella vectensis	Coral	Coral	Animal - Anthozoa - starlet sea anemone	predicted protein	112	3e-23	length=815 numreads=18
contig04601	62161350	YP_214978	Montipora cactus	Coral	Coral	Anthozoa - Acropora Family - Coral	cytochrome c oxidase subunit I	148	1e-34	length=443 numreads=6
contig04602	156361315	XP_001625463	Nematostella vectensis	Coral	Coral	Animal - Anthozoa - starlet sea anemone	predicted protein	116	4e-25	length=454 numreads=7
contig04606	156365809	XP_001626835	Nematostella vectensis	Coral	Coral	Animal - Anthozoa - starlet sea anemone	predicted protein	187	4e-46	length=537 numreads=12
contig04607	156389474	XP_001635016	Nematostella vectensis	Coral	Coral	Animal - Anthozoa - starlet sea anemone	predicted protein	213	1e-53	length=707 numreads=14
contig04608	156369502	XP_001628015	Nematostella vectensis	Coral	Coral	Animal - Anthozoa - starlet sea anemone	predicted protein	283	7e-75	length=657 numreads=8
contig04611	156382226	XP_001632455	Nematostella vectensis	Coral	Coral	Animal - Anthozoa - starlet sea anemone	predicted protein	97	4e-19	length=197 numreads=1
contig04617	156397983	XP_001637969	Nematostella vectensis	Coral	Coral	Animal - Anthozoa - starlet sea anemone	predicted protein	180	2e-44	length=446 numreads=10
contig04618	156350341	XP_001622241	Nematostella vectensis	Coral	Coral	Animal - Anthozoa - starlet sea anemone	hypothetical protein NEMVEDRAFT_v1g1805	247	1e-64	length=449 numreads=8
contig04624	156320549	XP_001618200	Nematostella vectensis	Coral	Coral	Animal - Anthozoa - starlet sea anemone	hypothetical protein NEMVEDRAFT_v1g155353	66	1e-09	length=573 numreads=13
contig04630	156402947	XP_001639851	Nematostella vectensis	Coral	Coral	Animal - Anthozoa - starlet sea anemone	predicted protein	169	6e-41	length=363 numreads=5
contig04635	156384839	XP_001633340	Nematostella vectensis	Coral	Coral	Animal - Anthozoa - starlet sea anemone	predicted protein	99	7e-20	length=229 numreads=4
contig04642	156408742	XP_001642015	Nematostella vectensis	Coral	Coral	Animal - Anthozoa - starlet sea anemone	predicted protein	147	5e-34	length=606 numreads=10
contig04646	156401531	XP_001639344	Nematostella vectensis	Coral	Coral	Animal - Anthozoa - starlet sea anemone	predicted protein	149	5e-35	length=365 numreads=9
contig04648	119191664	XP_001246438	Coccidioidesimmitis RS	Other	Other	Fungi - pathogenic fungus	ubiquitin-conjugating enzyme	67	3e-10	length=207 numreads=2
contig04649	156395372	XP_001637085	Nematostella vectensis	Coral	Coral	Animal - Anthozoa - starlet sea anemone	predicted protein	129	6e-29	length=253 numreads=2
contig04650	156407948	XP_001641619	Nematostella vectensis	Coral	Coral	Animal - Anthozoa - starlet sea anemone	predicted protein	77	3e-13	length=493 numreads=6
contig04653	156355992	XP_001623716	Nematostella vectensis	Coral	Coral	Animal - Anthozoa - starlet sea anemone	predicted protein	230	1e-59	length=458 numreads=4
contig04654	156337146	XP_001619808	Nematostella vectensis	Coral	Coral	Animal - Anthozoa - starlet sea anemone	hypothetical protein NEMVEDRAFT_v1g782	112	8e-24	length=179 numreads=3
contig04655	91087175	XP_975401	Triboliumcastaneum	Other	Coral	Animal - Insecta - flour beetles	PREDICTED: similar to CG7686-PA	54	2e-06	length=231 numreads=8
contig04656	148236677	NP_001084144	Xenopuslaevis	Other	Coral	Animal - amphibian - African Clawed Frogs	NM23/nucleoside diphosphate kinase	196	4e-49	length=397 numreads=7
contig04659	156371457	XP_001628780	Nematostella vectensis	Coral	Coral	Animal - Anthozoa - starlet sea anemone	predicted protein	88	1e-16	length=240 numreads=1
contig04671	156394133	XP_001636681	Nematostella vectensis	Coral	Coral	Animal - Anthozoa - starlet sea anemone	predicted protein	124	1e-27	length=323 numreads=6
contig04674	8132330	AAF73254	Branchiostoma floridae	Other	Coral	Animal - cephalochordate	AF154331_1 alcohol dehydrogenase class 3	326	6e-88	length=621 numreads=18
contig04676	156334736	XP_001619516	Nematostella vectensis	Coral	Coral	Animal - Anthozoa - starlet sea anemone	hypothetical protein NEMVEDRAFT_v1g224104	89	9e-17	length=244 numreads=4
contig04678	156370179	XP_001628349	Nematostella vectensis	Coral	Coral	Animal - Anthozoa - starlet sea anemone	predicted protein	227	5e-58	length=594 numreads=7
contig04679	119892380	XP_614299	Bostaurus	Other	Coral	Animal - Mammalia - cattle	PREDICTED: similar to KIAA0984 protein	92	6e-18	length=304 numreads=5
contig04681	156375019	XP_001629880	Nematostella vectensis	Coral	Coral	Animal - Anthozoa - starlet sea anemone	predicted protein	65	2e-09	length=138 numreads=2
contig04682	156374236	XP_001629714	Nematostella vectensis	Coral	Coral	Animal - Anthozoa - starlet sea anemone	predicted protein	77	2e-13	length=212 numreads=6
contig04683	156389018	XP_001634789	Nematostella vectensis	Coral	Coral	Animal - Anthozoa - starlet sea anemone	predicted protein	60	3e-08	length=313 numreads=5
contig04686	156361335	XP_001625473	Nematostella vectensis	Coral	Coral	Animal - Anthozoa - starlet sea anemone	predicted protein	101	1e-19	length=813 numreads=12
contig04688	156360921	XP_001625271	Nematostella vectensis	Coral	Coral	Animal - Anthozoa - starlet sea anemone	predicted protein	287	1e-75	length=970 numreads=18
contig04689	156361838	XP_001625491	Nematostella vectensis	Coral	Coral	Animal - Anthozoa - starlet sea anemone	predicted protein	67	3e-10	length=146 numreads=1
contig04690	156357101	XP_001624062	Nematostella vectensis	Coral	Coral	Animal - Anthozoa - starlet sea anemone	predicted protein	96	7e-19	length=265 numreads=5
contig04691	126324145	XP_001369700	Monodelphis domestica	Other	Coral	Animal - Mammalia - gray short-tailed opossum	PREDICTED: similar to C3 and PZP-like,alpha-2-macroglobulin domain containing 8	94	4e-18	length=499 numreads=9
contig04695	156408670	XP_001641979	Nematostella vectensis	Coral	Coral	Animal - Anthozoa - starlet sea anemone	predicted protein	61	2e-08	length=512 numreads=8
contig04697	156389324	XP_001634941	Nematostella vectensis	Coral	Coral	Animal - Anthozoa - starlet sea anemone	predicted protein	60	4e-08	length=170 numreads=3
contig04699	156361920	XP_001625531	Nematostella vectensis	Coral	Coral	Animal - Anthozoa - starlet sea anemone	predicted protein	87	3e-16	length=209 numreads=5
contig04700	156358128	XP_001624377	Nematostella vectensis	Coral	Coral	Animal - Anthozoa - starlet sea anemone	predicted protein	66	5e-10	length=391 numreads=5
contig04708	156406847	XP_001641256	Nematostella vectensis	Coral	Coral	Animal - Anthozoa - starlet sea anemone	predicted protein	158	2e-37	length=239 numreads=4
contig04710	47086527	NP_997924	Daniorerio	Other	Coral	Animal - vertebrata - zebra fish	cytoplasmic FMR1 interacting protein 1	106	3e-22	length=440 numreads=7
contig04715	156378106	XP_001630985	Nematostella vectensis	Coral	Coral	Animal - Anthozoa - starlet sea anemone	predicted protein	70	3e-11	length=244 numreads=3
contig04718	91089439	XP_966830	Triboliumcastaneum	Other	Coral	Animal - Insecta - flour beetles	PREDICTED: similar to yippee-like 2	210	7e-53	length=727 numreads=13
contig04720	115693304	XP_001187086	Strongylocentrotus purpuratus	Other	Coral	Animal - Echinoidea - Sea Urchin	PREDICTED: similar to KIAA0445 protein	62	2e-08	length=576 numreads=8
contig04723	156405082	XP_001640561	Nematostella vectensis	Coral	Coral	Animal - Anthozoa - starlet sea anemone	predicted protein	96	5e-19	length=381 numreads=8
contig04724	156361122	XP_001625369	Nematostella vectensis	Coral	Coral	Animal - Anthozoa - starlet sea anemone	predicted protein	84	3e-15	length=209 numreads=2
contig04725	159485030	XP_001700552	Chlamydomonasreinhardtii	Other	Algal Symbiont	Plant - Protist - single celled green alga	flagellar associated protein	55	2e-06	length=189 numreads=3
contig04730	156401717	XP_001639437	Nematostella vectensis	Coral	Coral	Animal - Anthozoa - starlet sea anemone	predicted protein	177	2e-43	length=395 numreads=8
contig04731	156405585	XP_001640812	Nematostella vectensis	Coral	Coral	Animal - Anthozoa - starlet sea anemone	predicted protein	189	2e-46	length=772 numreads=15
contig04733	156389289	XP_001634924	Nematostella vectensis	Coral	Coral	Animal - Anthozoa - starlet sea anemone	predicted protein	404	1e-110	length=1370 numreads=27
contig04735	156381336	XP_001632221	Nematostella vectensis	Coral	Coral	Animal - Anthozoa - starlet sea anemone	predicted protein	67	2e-10	length=186 numreads=3
contig04739	156394469	XP_001636848	Nematostella vectensis	Coral	Coral	Animal - Anthozoa - starlet sea anemone	predicted protein	106	4e-22	length=236 numreads=3
contig04745	156388347	XP_001634662	Nematostella vectensis	Coral	Coral	Animal - Anthozoa - starlet sea anemone	predicted protein	56	7e-07	length=242 numreads=1
contig04747	156370888	XP_001628499	Nematostella vectensis	Coral	Coral	Animal - Anthozoa - starlet sea anemone	predicted protein	64	1e-08	length=814 numreads=12
contig04752	156357174	XP_001624098	Nematostella vectensis	Coral	Coral	Animal - Anthozoa - starlet sea anemone	predicted protein	59	8e-08	length=443 numreads=8
contig04754	156384043	XP_001633141	Nematostella vectensis	Coral	Coral	Animal - Anthozoa - starlet sea anemone	predicted protein	148	7e-35	length=468 numreads=5
contig04755	156371210	XP_001628658	Nematostella vectensis	Coral	Coral	Animal - Anthozoa - starlet sea anemone	predicted protein	181	1e-44	length=448 numreads=11
contig04758	60600824	AAX26869	Schistosoma japonicum	Other	Coral	Animal - trematoda - parasitic worm	unknown	94	2e-18	length=239 numreads=2
contig04759	156370874	XP_001628492	Nematostella vectensis	Coral	Coral	Animal - Anthozoa - starlet sea anemone	predicted protein	65	1e-09	length=180 numreads=2
contig04760	156391221	XP_001635667	Nematostella vectensis	Coral	Coral	Animal - Anthozoa - starlet sea anemone	predicted protein	146	4e-34	length=444 numreads=5
contig04766	156391951	XP_001635813	Nematostella vectensis	Coral	Coral	Animal - Anthozoa - starlet sea anemone	predicted protein	96	5e-19	length=186 numreads=2
contig04772	118094024	XP_422209	Gallusgallus	Other	Coral	Animal - Aves - chicken	PREDICTED: similar to photomedin-2	68	1e-10	length=297 numreads=4
contig04774	156386592	XP_001633996	Nematostella vectensis	Coral	Coral	Animal - Anthozoa - starlet sea anemone	predicted protein	54	2e-06	length=105 numreads=1
contig04775	156387578	XP_001634280	Nematostella vectensis	Coral	Coral	Animal - Anthozoa - starlet sea anemone	predicted protein	63	4e-09	length=170 numreads=3
contig04777	66505925	XP_623732	Apismellifera	Other	Coral	Animal - Insecta	PREDICTED: similar to CG2807-PA isoform 1	80	4e-14	length=135 numreads=1
contig04778	38683931	AAR27011	Periserrula leucophryna	Other	Coral	Animal - Annelida - marine polychaete	cysteine protease	104	2e-21	length=204 numreads=3
contig04781	111062097	EAT83217	Phaeosphaerianodorum SN15	Other	Other	Fungi - Dothideomycetes - a major fungal pathogen of wheat	hypothetical protein SNOG_09025	58	1e-07	length=426 numreads=7
contig04784	156365549	XP_001626707	Nematostella vectensis	Coral	Coral	Animal - Anthozoa - starlet sea anemone	predicted protein	104	1e-21	length=453 numreads=16
contig04785	156365549	XP_001626707	Nematostella vectensis	Coral	Coral	Animal - Anthozoa - starlet sea anemone	predicted protein	101	2e-20	length=208 numreads=4
contig04797	156389014	XP_001634787	Nematostella vectensis	Coral	Coral	Animal - Anthozoa - starlet sea anemone	predicted protein	129	6e-29	length=223 numreads=3
contig04802	156400240	XP_001638908	Nematostella vectensis	Coral	Coral	Animal - Anthozoa - starlet sea anemone	predicted protein	72	1e-11	length=154 numreads=2
contig04804	158591042	EDP29655	Brugia malayi	Other	Coral	Animal - nematode (roundworm)	ATP synthase alpha chain, mitochondrial precursor,putative	364	3e-99	length=606 numreads=15
contig04805	156386262	XP_001633832	Nematostella vectensis	Coral	Coral	Animal - Anthozoa - starlet sea anemone	predicted protein	62	7e-09	length=223 numreads=2
contig04810	156403806	XP_001640099	Nematostella vectensis	Coral	Coral	Animal - Anthozoa - starlet sea anemone	predicted protein	109	5e-23	length=221 numreads=4
contig04813	72033379	XP_789764	Strongylocentrotus purpuratus	Other	Coral	Animal - Echinoidea - Sea Urchin	PREDICTED: hypothetical protein, partial	152	5e-36	length=422 numreads=9
contig04816	118197963	ABK78770	Acropora millepora	Coral	Coral	Animal - Anthozoa - coral	TIR1	102	8e-21	length=399 numreads=22
contig04819	156388105	XP_001634542	Nematostella vectensis	Coral	Coral	Animal - Anthozoa - starlet sea anemone	predicted protein	96	7e-19	length=247 numreads=3
contig04820	156363571	XP_001626116	Nematostella vectensis	Coral	Coral	Animal - Anthozoa - starlet sea anemone	predicted protein	242	3e-62	length=776 numreads=16
contig04822	416654	P32120		N/A	N/A	N/A	ARRB2_BOVIN Beta-arrestin-2 (Arrestin beta 2) (Arrestin-3)	110	2e-23	length=455 numreads=13
contig04827	156379702	XP_001631595	Nematostella vectensis	Coral	Coral	Animal - Anthozoa - starlet sea anemone	predicted protein	65	1e-09	length=122 numreads=2
contig04828	115619034	XP_001204289	Strongylocentrotus purpuratus	Other	Coral	Animal - Echinoidea - Sea Urchin	PREDICTED: similar to axonemal dynein heavychain 8 long form	89	6e-17	length=193 numreads=1
contig04839	156386136	XP_001633769	Nematostella vectensis	Coral	Coral	Animal - Anthozoa - starlet sea anemone	predicted protein	191	2e-47	length=599 numreads=12
contig04848	156387562	XP_001634272	Nematostella vectensis	Coral	Coral	Animal - Anthozoa - starlet sea anemone	predicted protein	123	5e-27	length=520 numreads=11
contig04849	156403981	XP_001640186	Nematostella vectensis	Coral	Coral	Animal - Anthozoa - starlet sea anemone	predicted protein	166	2e-39	length=949 numreads=14
contig04853	125819016	XP_001339825	Danio rerio	Other	Coral	Animal - vertebrata - zebra fish	PREDICTED: similar to arginine-glutamic aciddipeptide (RE) repeats	107	2e-22	length=333 numreads=3
contig04855	156395346	XP_001637072	Nematostella vectensis	Coral	Coral	Animal - Anthozoa - starlet sea anemone	predicted protein	62	9e-09	length=225 numreads=2
contig04859	28201889	Q9DE26		N/A	N/A	N/A	RUVB1_XENLA RuvB-like 1 (Pontin)	89	1e-16	length=155 numreads=2
contig04864	156367154	XP_001627284	Nematostella vectensis	Coral	Coral	Animal - Anthozoa - starlet sea anemone	predicted protein	61	2e-08	length=284 numreads=4
contig04866	52789941	AAU87579	Dunaliellasalina	Other	Algal Symbiont	Plant - halophile pink micro-algae	high affinity nitrate transporter	74	7e-12	length=777 numreads=15
contig04867	156388155	XP_001634567	Nematostella vectensis	Coral	Coral	Animal - Anthozoa - starlet sea anemone	predicted protein	82	9e-15	length=184 numreads=3
contig04870	156399885	XP_001638731	Nematostella vectensis	Coral	Coral	Animal - Anthozoa - starlet sea anemone	predicted protein	110	4e-23	length=224 numreads=2
contig04878	156397352	XP_001637855	Nematostella vectensis	Coral	Coral	Animal - Anthozoa - starlet sea anemone	predicted protein	69	6e-11	length=221 numreads=4
contig04884	156353125	XP_001622926	Nematostella vectensis	Coral	Coral	Animal - Anthozoa - starlet sea anemone	predicted protein	56	1e-06	length=589 numreads=7
contig04889	118101346	XP_424529	Gallus gallus	Other	Coral	Animal - Aves - chicken	PREDICTED: similar to KIAA1777 protein (Unc5h4)	117	2e-24	length=1056 numreads=21
contig04891	72087515	XP_790738	Strongylocentrotus purpuratus	Other	Coral	Animal - Echinoidea - Sea Urchin	PREDICTED: hypothetical protein	54	3e-06	length=186 numreads=1
contig04896	156367132	XP_001627273	Nematostella vectensis	Coral	Coral	Animal - Anthozoa - starlet sea anemone	predicted protein	113	5e-24	length=205 numreads=3
contig04897	156393872	XP_001636551	Nematostella vectensis	Coral	Coral	Animal - Anthozoa - starlet sea anemone	predicted protein	59	9e-08	length=306 numreads=4
contig04898	156364735	XP_001626501	Nematostella vectensis	Coral	Coral	Animal - Anthozoa - starlet sea anemone	predicted protein	60	5e-08	length=231 numreads=5
contig04905	156399405	XP_001638492	Nematostella vectensis	Coral	Coral	Animal - Anthozoa - starlet sea anemone	predicted protein	190	3e-47	length=370 numreads=5
contig04906	156381168	XP_001632138	Nematostella vectensis	Coral	Coral	Animal - Anthozoa - starlet sea anemone	predicted protein	78	2e-13	length=129 numreads=1
contig04908	115663304	XP_001186895	Strongylocentrotus purpuratus	Other	Coral	Animal - Echinoidea - Sea Urchin	PREDICTED: similar to transposase	72	1e-11	length=169 numreads=4
contig04914	156379454	XP_001631472	Nematostella vectensis	Coral	Coral	Animal - Anthozoa - starlet sea anemone	predicted protein	136	4e-31	length=472 numreads=8
contig04915	156389287	XP_001634923	Nematostella vectensis	Coral	Coral	Animal - Anthozoa - starlet sea anemone	predicted protein	53	6e-06	length=155 numreads=3
contig04916	115947303	XP_001188792	Strongylocentrotus purpuratus	Other	Coral	Animal - Echinoidea - Sea Urchin	PREDICTED: similar to transposase	60	3e-08	length=139 numreads=1
contig04917	167873992	EDS37375	Culex pipiens quinquefasciatus	Other	Coral	Animal - Insecta - genus of mosquitoes	histone H3.1t	268	1e-69	length=1558 numreads=35
contig04918	156368251	XP_001627609	Nematostella vectensis	Coral	Coral	Animal - Anthozoa - starlet sea anemone	predicted protein	59	8e-08	length=224 numreads=4
contig04921	156403131	XP_001639943	Nematostella vectensis	Coral	Coral	Animal - Anthozoa - starlet sea anemone	predicted protein	104	2e-21	length=423 numreads=6
contig04924	156347820	XP_001621766	Nematostella vectensis	Coral	Coral	Animal - Anthozoa - starlet sea anemone	hypothetical protein NEMVEDRAFT_v1g143743	109	5e-23	length=251 numreads=4
contig04925	156390715	XP_001635415	Nematostella vectensis	Coral	Coral	Animal - Anthozoa - starlet sea anemone	predicted protein	77	1e-12	length=925 numreads=12
contig04933	50053790	NP_001001899	Gallus gallus	Other	Coral	Animal - Aves - chicken	zinc finger protein 403	184	1e-45	length=349 numreads=7
contig04934	156397446	XP_001637902	Nematostella vectensis	Coral	Coral	Animal - Anthozoa - starlet sea anemone	predicted protein	65	1e-09	length=266 numreads=4
contig04942	156351102	XP_001622363	Nematostella vectensis	Coral	Coral	Animal - Anthozoa - starlet sea anemone	hypothetical protein NEMVEDRAFT_v1g176175	134	1e-30	length=429 numreads=5
contig04945	156381334	XP_001632220	Nematostella vectensis	Coral	Coral	Animal - Anthozoa - starlet sea anemone	predicted protein	246	1e-63	length=696 numreads=11
contig04946	156376914	XP_001630603	Nematostella vectensis	Coral	Coral	Animal - Anthozoa - starlet sea anemone	predicted protein	67	4e-10	length=132 numreads=1
contig04951	156390258	XP_001635188	Nematostella vectensis	Coral	Coral	Animal - Anthozoa - starlet sea anemone	predicted protein	225	2e-57	length=739 numreads=15
contig04957	156362044	XP_001625592	Nematostella vectensis	Coral	Coral	Animal - Anthozoa - starlet sea anemone	predicted protein	75	3e-12	length=664 numreads=10
contig04968	109104858	XP_001086134	Macaca mulatta	Other	Coral	Animal - Mammalia - Primate	PREDICTED: similar to CTD-binding SR-likeprotein rA9	60	3e-08	length=163 numreads=3
contig04969	156380748	XP_001631929	Nematostella vectensis	Coral	Coral	Animal - Anthozoa - starlet sea anemone	predicted protein	104	2e-21	length=176 numreads=3
contig04982	118090343	XP_420646	Gallus gallus	Other	Coral	Animal - Aves - chicken	PREDICTED: hypothetical protein	70	2e-10	length=928 numreads=12
contig04984	156552916	XP_001601598	Nasonia vitripennis	Other	Coral	Animal - insecta - jewel wasp	PREDICTED: similar to conserved hypotheticalprotein, partial	59	8e-08	length=211 numreads=2
contig04988	149732348	XP_001491771	Equus caballus	Other	Coral	Animal - Mammalia - horse	PREDICTED: similar to valyl-tRNA synthetase 2	116	3e-25	length=394 numreads=4
contig04989	156401135	XP_001639147	Nematostella vectensis	Coral	Coral	Animal - Anthozoa - starlet sea anemone	predicted protein	127	2e-28	length=293 numreads=5
contig04991	115666320	XP_789784	Strongylocentrotus purpuratus	Other	Coral	Animal - Echinoidea - Sea Urchin	PREDICTED: similar to GA18240-PA	63	4e-09	length=179 numreads=1
contig04999	86277306	ABC87996	Apostichopus japonicus	Other	Coral	Animal - Japanese sea cucumber	translationally-controlled tumor protein	81	3e-14	length=602 numreads=17
contig05003	156392016	XP_001635845	Nematostella vectensis	Coral	Coral	Animal - Anthozoa - starlet sea anemone	predicted protein	65	1e-09	length=318 numreads=2
contig05008	156392285	XP_001635979	Nematostella vectensis	Coral	Coral	Animal - Anthozoa - starlet sea anemone	predicted protein	55	1e-06	length=228 numreads=2
contig05010	115725230	XP_791080	Strongylocentrotus purpuratus	Other	Coral	Animal - Echinoidea - Sea Urchin	PREDICTED: similar to conserved hypotheticalprotein	62	1e-08	length=221 numreads=3
contig05013	156373949	XP_001629572	Nematostella vectensis	Coral	Coral	Animal - Anthozoa - starlet sea anemone	predicted protein	79	6e-14	length=210 numreads=5
contig05016	74222524	BAE38142	Mus musculus	Other	Coral	Animal - mammalia - house mouse	unnamed protein product	84	2e-15	length=231 numreads=2
contig05024	73971706	XP_531959	Canis familiaris	Other	Coral	Animal - Mammalia - dog	PREDICTED: similar to S-methyl-5-thioadenosinephosphorylase (5-methylthioadenosine phosphorylase) (MTA phosphorylase)(MTAPase)	110	3e-23	length=222 numreads=4
contig05031	58387796	XP_315817	Anopheles gambiae str. PEST	Other	Coral	Animal - Insecta	AGAP005802-PA	434	4e-120	length=798 numreads=22
contig05032	156398837	XP_001638394	Nematostella vectensis	Coral	Coral	Animal - Anthozoa - starlet sea anemone	predicted protein	90	4e-17	length=235 numreads=4
contig05039	156354930	XP_001623433	Nematostella vectensis	Coral	Coral	Animal - Anthozoa - starlet sea anemone	predicted protein	78	2e-13	length=225 numreads=5
contig05040	156337939	XP_001619924	Nematostella vectensis	Coral	Coral	Animal - Anthozoa - starlet sea anemone	hypothetical protein NEMVEDRAFT_v1g223674	87	3e-16	length=506 numreads=9
contig05041	156382341	XP_001632512	Nematostella vectensis	Coral	Coral	Animal - Anthozoa - starlet sea anemone	predicted protein	316	5e-85	length=547 numreads=9
contig05042	157117197	XP_001652982	Aedesaegypti	Other	Coral	Animal - Insecta	short chain type dehydrogenase	133	3e-30	length=380 numreads=9
contig05047	156368209	XP_001627588	Nematostella vectensis	Coral	Coral	Animal - Anthozoa - starlet sea anemone	predicted protein	77	2e-13	length=240 numreads=1
contig05052	75332122	Q94CU5		N/A	N/A	N/A	NEK5_ORYSJ Serine/threonine-protein kinase Nek5 (OsNek5)(NimA-related protein kinase 5)	99	2e-19	length=622 numreads=8
contig05053	145354228	XP_001421393	Ostreococcus lucimarinusCCE9901	Other	Algal Symbiont	Plant - pico-eukaryotic (bacterial-sized) prasinophyte green alga	predicted protein	108	1e-22	length=234 numreads=3
contig05056	156386444	XP_001633922	Nematostella vectensis	Coral	Coral	Animal - Anthozoa - starlet sea anemone	predicted protein	66	5e-10	length=417 numreads=8
contig05064	5174513	NP_005893	Homosapiens	Other	Coral	Animal - Mammalia - Human	mothers against decapentaplegic homolog 3	110	3e-23	length=338 numreads=7
contig05065	35210450	BAC87921	Symbiodinium sp. CS-156	Algal Symbiont	Algal Symbiont	Plant - Dinoflagellates which are usually encountered as endosymbionts of invertebrates	glyceraldehyde-3-phosphate dehydrogenase	191	3e-47	length=540 numreads=10
contig05068	156351522	XP_001622550	Nematostella vectensis	Coral	Coral	Animal - Anthozoa - starlet sea anemone	hypothetical protein NEMVEDRAFT_v1g236165	190	1e-46	length=909 numreads=9
contig05082	156387508	XP_001634245	Nematostella vectensis	Coral	Coral	Animal - Anthozoa - starlet sea anemone	predicted protein	81	1e-14	length=221 numreads=6
contig05084	156385426	XP_001633631	Nematostella vectensis	Coral	Coral	Animal - Anthozoa - starlet sea anemone	predicted protein	69	8e-11	length=204 numreads=1
contig05088	156392861	XP_001636266	Nematostella vectensis	Coral	Coral	Animal - Anthozoa - starlet sea anemone	predicted protein	126	7e-28	length=221 numreads=6
contig05089	156555436	XP_001605880	Nasonia vitripennis	Other	Coral	Animal - insecta - jewel wasp	PREDICTED: similar to ENSANGP00000005472	128	1e-28	length=270 numreads=3
contig05093	156332927	XP_001619323	Nematostella vectensis	Coral	Coral	Animal - Anthozoa - starlet sea anemone	hypothetical protein NEMVEDRAFT_v1g48325	76	6e-13	length=265 numreads=4
contig05095	147779786	CAK22283	Hydra vulgaris	Coral	Coral	Animal - Anthozoa - hydra	putative Rho-associated kinase	67	3e-10	length=160 numreads=3
contig05096	156382661	XP_001632671	Nematostella vectensis	Coral	Coral	Animal - Anthozoa - starlet sea anemone	predicted protein	123	5e-27	length=193 numreads=3
contig05100	73917676	Q5KTQ9		N/A	N/A	N/A	CAX1C_ORYSJ Vacuolar cation/proton exchanger 1c(Ca(2+)/H(+) exchanger 1c) (OsCAX1c)	72	1e-11	length=233 numreads=2
contig05102	149408800	XP_001505347	Ornithorhynchus anatinus	Other	Coral	Animal - mamalia - Platypus	PREDICTED: similar to FXYD domain containingion transport regulator 4	92	8e-18	length=218 numreads=4
contig05107	156548938	XP_001606922	Nasonia vitripennis	Other	Coral	Animal - insecta - jewel wasp	PREDICTED: similar to Heterogeneous nuclearribonucleoprotein U-like 1	55	2e-06	length=660 numreads=9
contig05109	89267451	CAJ81532	Xenopus tropicalis	Other	Coral	Animal - amphibian - frog	nicotinamide nucleotide adenylyltransferase 1	69	7e-11	length=240 numreads=5
contig05110	156407166	XP_001641415	Nematostella vectensis	Coral	Coral	Animal - Anthozoa - starlet sea anemone	predicted protein	351	6e-95	length=973 numreads=23
contig05114	73912718	NP_001027532	Apis mellifera	Other	Coral	Animal - Insecta	follistatin-like 5	93	4e-17	length=1306 numreads=23
contig05116	156388165	XP_001634572	Nematostella vectensis	Coral	Coral	Animal - Anthozoa - starlet sea anemone	predicted protein	200	1e-49	length=751 numreads=19
contig05118	148690639	EDL22586	Mus musculus	Other	Coral	Animal - mammalia - house mouse	mitogen activated protein kinase 14, isoform CRA_c	257	7e-67	length=635 numreads=11
contig05119	156372314	XP_001628983	Nematostella vectensis	Coral	Coral	Animal - Anthozoa - starlet sea anemone	predicted protein	65	1e-09	length=219 numreads=5
contig05120	63003150	BAD97852	Lymnaea stagnalis	Other	Coral	Animal - Molluska - great pond snail	Dermatopontin3	68	1e-10	length=429 numreads=7
contig05123	27356611	AAO06951	Homo sapiens	Other	Coral	Animal - Mammalia - Human	AF115514_1 MSTP051	83	3e-15	length=395 numreads=7
contig05130	156383817	XP_001633029	Nematostella vectensis	Coral	Coral	Animal - Anthozoa - starlet sea anemone	predicted protein	84	3e-15	length=135 numreads=2
contig05133	125987287	XP_001357406	Drosophila pseudoobscura	Other	Coral	Animal - insecta - fruit fly	GA10833-PA	142	2e-32	length=677 numreads=7
contig05136	167878527	EDS41910	Culex pipiensquinquefasciatus	Other	Coral	Animal - Insecta - genus of mosquitoes	aspartyl-tRNA synthetase	107	2e-22	length=167 numreads=3
contig05141	156401268	XP_001639213	Nematostella vectensis	Coral	Coral	Animal - Anthozoa - starlet sea anemone	predicted protein	63	6e-09	length=176 numreads=4
contig05145	149571558	XP_001518843	Ornithorhynchus anatinus	Other	Coral	Animal - mamalia - Platypus	PREDICTED: hypothetical protein	192	3e-47	length=833 numreads=9
contig05146	41053670	NP_956567	Danio rerio	Other	Coral	Animal - vertebrata - zebra fish	hypothetical protein LOC393243	62	8e-09	length=352 numreads=7
contig05150	156348408	XP_001621838	Nematostella vectensis	Coral	Coral	Animal - Anthozoa - starlet sea anemone	hypothetical protein NEMVEDRAFT_v1g143455	144	2e-33	length=267 numreads=4
contig05151	156390622	XP_001635369	Nematostella vectensis	Coral	Coral	Animal - Anthozoa - starlet sea anemone	predicted protein	151	4e-35	length=764 numreads=11
contig05156	167621486	NP_001108034	Daniorerio	Other	Coral	Animal - vertebrata - zebra fish	hypothetical protein LOC100136843	104	1e-21	length=366 numreads=4
contig05157	27754081	NP_080531	Mus musculus	Other	Coral	Animal - mammalia - house mouse	solute carrier family 25 (mitochondrial carrier,phosphate carrier), member 26	62	8e-09	length=123 numreads=1
contig05160	156335406	XP_001619574	Nematostella vectensis	Coral	Coral	Animal - Anthozoa - starlet sea anemone	hypothetical protein NEMVEDRAFT_v1g224054	66	5e-10	length=228 numreads=4
contig05164	156383852	XP_001633046	Nematostella vectensis	Coral	Coral	Animal - Anthozoa - starlet sea anemone	predicted protein	77	2e-13	length=148 numreads=2
contig05169	156401358	XP_001639258	Nematostella vectensis	Coral	Coral	Animal - Anthozoa - starlet sea anemone	predicted protein	154	1e-36	length=257 numreads=3
contig05174	91807257	ABE66364	Hydractinia symbiolongicarpus	Coral	Coral	Animal - Anthozoa - hydra	rhamnospondin 2	61	2e-08	length=178 numreads=1
contig05179	156385218	XP_001633528	Nematostella vectensis	Coral	Coral	Animal - Anthozoa - starlet sea anemone	predicted protein	298	2e-79	length=607 numreads=13
contig05183	156382661	XP_001632671	Nematostella vectensis	Coral	Coral	Animal - Anthozoa - starlet sea anemone	predicted protein	114	2e-24	length=234 numreads=3
contig05184	156379651	XP_001631570	Nematostella vectensis	Coral	Coral	Animal - Anthozoa - starlet sea anemone	predicted protein	119	5e-26	length=239 numreads=4
contig05188	156370380	XP_001628448	Nematostella vectensis	Coral	Coral	Animal - Anthozoa - starlet sea anemone	predicted protein	94	2e-18	length=263 numreads=4
contig05191	91092648	XP_969941	Tribolium castaneum	Other	Coral	Animal - Insecta - flour beetles	PREDICTED: similar to Tyrosine-protein kinase RYKprecursor	85	1e-15	length=469 numreads=12
contig05192	156399772	XP_001638675	Nematostella vectensis	Coral	Coral	Animal - Anthozoa - starlet sea anemone	predicted protein	72	1e-11	length=165 numreads=2
contig05194	156386216	XP_001633809	Nematostella vectensis	Coral	Coral	Animal - Anthozoa - starlet sea anemone	predicted protein	252	2e-65	length=687 numreads=22
contig05202	38604959	Q923L3		N/A	N/A	N/A	CSMD1_MOUSE CUB and sushi domain-containing protein 1precursor (CUB and sushi multiple domains protein 1)	57	3e-07	length=188 numreads=3
contig05205	125840883	XP_001334248	Danio rerio	Other	Coral	Animal - vertebrata - zebra fish	PREDICTED: similar to Proteasome (prosome,macropain) 26S subunit, ATPase, 4	327	2e-88	length=555 numreads=10
contig05209	156398889	XP_001638420	Nematostella vectensis	Coral	Coral	Animal - Anthozoa - starlet sea anemone	predicted protein	87	3e-16	length=468 numreads=6
contig05210	149039134	EDL93354	Rattus norvegicus	Other	Coral	Animal - mammalia - rat	rCG45607, isoform CRA_a	289	4e-76	length=1211 numreads=21
contig05212	156400995	XP_001639077	Nematostella vectensis	Coral	Coral	Animal - Anthozoa - starlet sea anemone	predicted protein	70	4e-11	length=233 numreads=6
contig05214	156406663	XP_001641164	Nematostella vectensis	Coral	Coral	Animal - Anthozoa - starlet sea anemone	predicted protein	82	9e-15	length=241 numreads=3
contig05217	156363475	XP_001626069	Nematostella vectensis	Coral	Coral	Animal - Anthozoa - starlet sea anemone	predicted protein	215	7e-55	length=429 numreads=10
contig05219	156373787	XP_001629492	Nematostella vectensis	Coral	Coral	Animal - Anthozoa - starlet sea anemone	predicted protein	80	4e-14	length=157 numreads=1
contig05220	156395244	XP_001637021	Nematostella vectensis	Coral	Coral	Animal - Anthozoa - starlet sea anemone	predicted protein	93	4e-18	length=430 numreads=7
contig05231	156408439	XP_001641864	Nematostella vectensis	Coral	Coral	Animal - Anthozoa - starlet sea anemone	predicted protein	84	3e-15	length=211 numreads=4
contig05234	28630354	AAN73381	Branchiostoma lanceolatum	Other	Coral	Animal - cephalochordate	ribosomal protein L18	236	6e-61	length=543 numreads=19
contig05236	156402676	XP_001639716	Nematostella vectensis	Coral	Coral	Animal - Anthozoa - starlet sea anemone	predicted protein	272	2e-71	length=823 numreads=20
contig05238	110755224	XP_396786	Apis mellifera	Other	Coral	Animal - Insecta	PREDICTED: similar to domino CG9696-PD, isoform D	54	3e-06	length=357 numreads=8
contig05245	156406851	XP_001641258	Nematostella vectensis	Coral	Coral	Animal - Anthozoa - starlet sea anemone	predicted protein	84	7e-15	length=672 numreads=15
contig05247	41056087	NP_957448	Danio rerio	Other	Coral	Animal - vertebrata - zebra fish	hydroxymethylbilane synthase	82	7e-15	length=172 numreads=3
contig05256	156405382	XP_001640711	Nematostella vectensis	Coral	Coral	Animal - Anthozoa - starlet sea anemone	predicted protein	67	4e-10	length=209 numreads=3
contig05258	156368965	XP_001627961	Nematostella vectensis	Coral	Coral	Animal - Anthozoa - starlet sea anemone	predicted protein	100	3e-20	length=288 numreads=5
contig05261	156370278	XP_001628398	Nematostella vectensis	Coral	Coral	Animal - Anthozoa - starlet sea anemone	predicted protein	60	3e-08	length=218 numreads=3
contig05262	156371550	XP_001628826	Nematostella vectensis	Coral	Coral	Animal - Anthozoa - starlet sea anemone	predicted protein	250	2e-65	length=454 numreads=7
contig05263	156366264	XP_001627059	Nematostella vectensis	Coral	Coral	Animal - Anthozoa - starlet sea anemone	predicted protein	94	2e-18	length=370 numreads=10
contig05264	156378536	XP_001631198	Nematostella vectensis	Coral	Coral	Animal - Anthozoa - starlet sea anemone	predicted protein	94	2e-18	length=229 numreads=4
contig05266	156333720	XP_001619396	Nematostella vectensis	Coral	Coral	Animal - Anthozoa - starlet sea anemone	hypothetical protein NEMVEDRAFT_v1g224223	82	9e-15	length=229 numreads=2
contig05268	116235424	NP_001070722	Danio rerio	Other	Coral	Animal - vertebrata - zebra fish	hypothetical protein LOC572011	228	3e-58	length=605 numreads=10
contig05273	156408678	XP_001641983	Nematostella vectensis	Coral	Coral	Animal - Anthozoa - starlet sea anemone	predicted protein	155	8e-37	length=231 numreads=4
contig05277	149269615	XP_001473166	Musmusculus	Other	Coral	Animal - mammalia - house mouse	PREDICTED: hypothetical protein	116	7e-25	length=208 numreads=4
contig05279	156389195	XP_001634877	Nematostella vectensis	Coral	Coral	Animal - Anthozoa - starlet sea anemone	predicted protein	65	6e-10	length=429 numreads=5
contig05280	112819975	ABI23961	Alexandriumminutum	Other	Algal Symbiont	Dinoflagellate	S-adenosylmethionine synthetase	145	7e-34	length=319 numreads=6
contig05282	156375227	XP_001629983	Nematostella vectensis	Coral	Coral	Animal - Anthozoa - starlet sea anemone	predicted protein	62	9e-09	length=220 numreads=5
contig05283	149603820	XP_001517524	Ornithorhynchus anatinus	Other	Coral	Animal - mamalia - Platypus	PREDICTED: hypothetical protein, partial	74	3e-12	length=201 numreads=2
contig05284	45361497	NP_989325	Xenopustropicalis	Other	Coral	Animal - amphibian - frog	hypothetical protein MGC75657	91	1e-17	length=328 numreads=5
contig05290	4507691	NP_003487	Homo sapiens	Other	Coral	Animal - Mammalia - Human	transformation/transcription domain-associatedprotein	65	9e-10	length=180 numreads=3
contig05292	57530034	NP_001006461	Gallus gallus	Other	Coral	Animal - Aves - chicken	leucine zipper-EF-hand containing transmembraneprotein 1	55	1e-06	length=148 numreads=3
contig05293	21687165	NP_571740	Danio rerio	Other	Coral	Animal - vertebrata - zebra fish	jagged 2 isoform 2	65	7e-10	length=376 numreads=6
contig05301	156353852	XP_001623124	Nematostella vectensis	Coral	Coral	Animal - Anthozoa - starlet sea anemone	predicted protein	54	2e-06	length=435 numreads=5
contig05304	91094333	XP_969230	Tribolium castaneum	Other	Coral	Animal - Insecta - flour beetles	PREDICTED: similar to CG18815-PA, isoform A	170	2e-41	length=415 numreads=7
contig05307	156365815	XP_001626838	Nematostella vectensis	Coral	Coral	Animal - Anthozoa - starlet sea anemone	predicted protein	206	5e-52	length=483 numreads=7
contig05314	156394067	XP_001636648	Nematostella vectensis	Coral	Coral	Animal - Anthozoa - starlet sea anemone	predicted protein	118	9e-26	length=382 numreads=9
contig05316	156354926	XP_001623431	Nematostella vectensis	Coral	Coral	Animal - Anthozoa - starlet sea anemone	predicted protein	64	2e-09	length=114 numreads=1
contig05317	156333856	XP_001619430	Nematostella vectensis	Coral	Coral	Animal - Anthozoa - starlet sea anemone	hypothetical protein NEMVEDRAFT_v1g224190	60	3e-08	length=214 numreads=1
contig05318	72007716	XP_787284	Strongylocentrotus purpuratus	Other	Coral	Animal - Echinoidea - Sea Urchin	PREDICTED: similar to transposase	53	5e-06	length=130 numreads=3
contig05319	156408628	XP_001641958	Nematostella vectensis	Coral	Coral	Animal - Anthozoa - starlet sea anemone	predicted protein	59	6e-08	length=214 numreads=3
contig05322	156390586	XP_001635351	Nematostella vectensis	Coral	Coral	Animal - Anthozoa - starlet sea anemone	predicted protein	101	4e-20	length=553 numreads=5
contig05323	156392008	XP_001635841	Nematostella vectensis	Coral	Coral	Animal - Anthozoa - starlet sea anemone	predicted protein	94	2e-18	length=159 numreads=1
contig05325	156373925	XP_001629560	Nematostella vectensis	Coral	Coral	Animal - Anthozoa - starlet sea anemone	predicted protein	70	4e-11	length=279 numreads=6
contig05326	156395390	XP_001637094	Nematostella vectensis	Coral	Coral	Animal - Anthozoa - starlet sea anemone	predicted protein	62	9e-09	length=264 numreads=5
contig05328	156380631	XP_001631871	Nematostella vectensis	Coral	Coral	Animal - Anthozoa - starlet sea anemone	predicted protein	67	4e-10	length=131 numreads=2
contig05331	156347818	XP_001621765	Nematostella vectensis	Coral	Coral	Animal - Anthozoa - starlet sea anemone	hypothetical protein NEMVEDRAFT_v1g248641	68	1e-10	length=158 numreads=1
contig05335	156400086	XP_001638831	Nematostella vectensis	Coral	Coral	Animal - Anthozoa - starlet sea anemone	predicted protein	112	3e-23	length=724 numreads=13
contig05340	156372758	XP_001629203	Nematostella vectensis	Coral	Coral	Animal - Anthozoa - starlet sea anemone	predicted protein	189	2e-46	length=888 numreads=17
contig05344	62858619	NP_001017134	Xenopus tropicalis	Other	Coral	Animal - amphibian - frog	zinc finger protein 259	140	2e-32	length=472 numreads=8
contig05347	156374161	XP_001629677	Nematostella vectensis	Coral	Coral	Animal - Anthozoa - starlet sea anemone	predicted protein	163	4e-39	length=400 numreads=7
contig05348	156365526	XP_001626696	Nematostella vectensis	Coral	Coral	Animal - Anthozoa - starlet sea anemone	predicted protein	90	4e-17	length=238 numreads=2
contig05349	18146648	BAB82421	Ephydatia fluviatilis	Other	Coral	Animal - Phylum Porifera Class Demospongiae	protein tyrosine kinase	115	1e-24	length=400 numreads=4
contig05350	114148176	ABI50930	Acroporamillepora	Coral	Coral	Animal - Anthozoa - coral	C014-D2 G-protein coupled receptor	144	2e-33	length=479 numreads=4
contig05352	156398861	XP_001638406	Nematostella vectensis	Coral	Coral	Animal - Anthozoa - starlet sea anemone	predicted protein	129	5e-29	length=189 numreads=1
contig05353	156390930	XP_001635522	Nematostella vectensis	Coral	Coral	Animal - Anthozoa - starlet sea anemone	predicted protein	55	5e-06	length=723 numreads=16
contig05354	156348469	XP_001621859	Nematostella vectensis	Coral	Coral	Animal - Anthozoa - starlet sea anemone	hypothetical protein NEMVEDRAFT_v1g195622	619	4e-175	length=1918 numreads=39
contig05362	156371536	XP_001628819	Nematostella vectensis	Coral	Coral	Animal - Anthozoa - starlet sea anemone	predicted protein	159	3e-38	length=388 numreads=6
contig05367	156355975	XP_001623708	Nematostella vectensis	Coral	Coral	Animal - Anthozoa - starlet sea anemone	predicted protein	57	4e-07	length=128 numreads=3
contig05370	156395722	XP_001637259	Nematostella vectensis	Coral	Coral	Animal - Anthozoa - starlet sea anemone	predicted protein	263	3e-68	length=1233 numreads=24
contig05373	156372969	XP_001629307	Nematostella vectensis	Coral	Coral	Animal - Anthozoa - starlet sea anemone	predicted protein	115	8e-25	length=296 numreads=5
contig05376	50539862	NP_001002397	Danio rerio	Other	Coral	Animal - vertebrata - zebra fish	guanine nucleotide binding protein (G protein),gamma 7	62	1e-08	length=348 numreads=5
contig05377	109465603	XP_227694	Rattusnorvegicus	Other	Coral	Animal - mammalia - rat	PREDICTED: similar to CG2083-PA	80	4e-14	length=194 numreads=1
contig05378	156401462	XP_001639310	Nematostella vectensis	Coral	Coral	Animal - Anthozoa - starlet sea anemone	predicted protein	134	1e-30	length=360 numreads=9
contig05379	156351008	XP_001622320	Nematostella vectensis	Coral	Coral	Animal - Anthozoa - starlet sea anemone	hypothetical protein NEMVEDRAFT_v1g195416	78	1e-13	length=438 numreads=5
contig05380	167875204	EDS38587	Culex pipiensquinquefasciatus	Other	Coral	Animal - Insecta - genus of mosquitoes	pre-mRNA-splicing helicase BRR2	180	2e-44	length=350 numreads=7
contig05381	117306483	AAI25393	Mus musculus	Other	Coral	Animal - mammalia - house mouse	Dynein, axonemal, light chain 1	95	1e-18	length=194 numreads=4
contig05382	156395611	XP_001637204	Nematostella vectensis	Coral	Coral	Animal - Anthozoa - starlet sea anemone	predicted protein	73	4e-12	length=438 numreads=7
contig05383	47216485	CAG02136	Tetraodon nigroviridis	Other	Coral	Animal - green spotted puffer fish	unnamed protein product	65	2e-09	length=131 numreads=1
contig05389	156355346	XP_001623630	Nematostella vectensis	Coral	Coral	Animal - Anthozoa - starlet sea anemone	predicted protein	200	4e-50	length=510 numreads=11
contig05390	156374016	XP_001629605	Nematostella vectensis	Coral	Coral	Animal - Anthozoa - starlet sea anemone	predicted protein	128	1e-28	length=424 numreads=6
contig05391	156394081	XP_001636655	Nematostella vectensis	Coral	Coral	Animal - Anthozoa - starlet sea anemone	predicted protein	261	2e-68	length=595 numreads=10
contig05397	156363343	XP_001626004	Nematostella vectensis	Coral	Coral	Animal - Anthozoa - starlet sea anemone	predicted protein	443	9e-123	length=844 numreads=27
contig05399	156405298	XP_001640669	Nematostella vectensis	Coral	Coral	Animal - Anthozoa - starlet sea anemone	predicted protein	224	5e-57	length=623 numreads=6
contig05403	66735118	AAY53805	Toxoplasma gondii	Other	Other	Protist - parasitic protozoa in the genus Toxoplasma	HSP90-like protein	141	2e-32	length=583 numreads=16
contig05409	50512854	AAS93901	Crassostrea gigas	Other	Coral	Animal - Japanese oyster or Miyagi oyster	glycogen phosphorylase	284	3e-75	length=572 numreads=10
contig05412	156391215	XP_001635664	Nematostella vectensis	Coral	Coral	Animal - Anthozoa - starlet sea anemone	predicted protein	167	6e-40	length=668 numreads=9
contig05414	156406532	XP_001641099	Nematostella vectensis	Coral	Coral	Animal - Anthozoa - starlet sea anemone	predicted protein	77	4e-13	length=131 numreads=2
contig05419	156401450	XP_001639304	Nematostella vectensis	Coral	Coral	Animal - Anthozoa - starlet sea anemone	predicted protein	61	1e-08	length=329 numreads=7
contig05421	156364850	XP_001626557	Nematostella vectensis	Coral	Coral	Animal - Anthozoa - starlet sea anemone	predicted protein	52	8e-06	length=122 numreads=1
contig05423	167525916	XP_001747292	Monosiga brevicollis MX1	Other	Other	Protist - marine choanoflagellate	predicted protein	63	4e-09	length=336 numreads=8
contig05425	156389207	XP_001634883	Nematostella vectensis	Coral	Coral	Animal - Anthozoa - starlet sea anemone	predicted protein	74	2e-12	length=232 numreads=3
contig05428	156406913	XP_001641289	Nematostella vectensis	Coral	Coral	Animal - Anthozoa - starlet sea anemone	predicted protein	68	2e-10	length=191 numreads=2
contig05431	27229021	NP_080124	Mus musculus	Other	Coral	Animal - mammalia - house mouse	succinate dehydrogenase complex, subunit D,integral membrane protein	97	7e-19	length=562 numreads=9
contig05432	156379196	XP_001631344	Nematostella vectensis	Coral	Coral	Animal - Anthozoa - starlet sea anemone	predicted protein	464	1e-128	length=1808 numreads=47
contig05437	45361621	NP_989388	Xenopus tropicalis	Other	Coral	Animal - amphibian - frog	ring finger protein 10	117	2e-25	length=310 numreads=5
contig05438	156376942	XP_001630617	Nematostella vectensis	Coral	Coral	Animal - Anthozoa - starlet sea anemone	predicted protein	193	4e-48	length=358 numreads=8
contig05440	156398703	XP_001638327	Nematostella vectensis	Coral	Coral	Animal - Anthozoa - starlet sea anemone	predicted protein	70	2e-11	length=290 numreads=5
contig05443	156363743	XP_001626200	Nematostella vectensis	Coral	Coral	Animal - Anthozoa - starlet sea anemone	predicted protein	74	3e-12	length=142 numreads=4
contig05448	156380627	XP_001631869	Nematostella vectensis	Coral	Coral	Animal - Anthozoa - starlet sea anemone	predicted protein	87	2e-16	length=365 numreads=5
contig05455	156404504	XP_001640447	Nematostella vectensis	Coral	Coral	Animal - Anthozoa - starlet sea anemone	predicted protein	59	9e-08	length=132 numreads=3
contig05461	156352532	XP_001622802	Nematostella vectensis	Coral	Coral	Animal - Anthozoa - starlet sea anemone	hypothetical protein NEMVEDRAFT_v1g139771	89	1e-16	length=552 numreads=11
contig05462	74005470	XP_536014	Canis familiaris	Other	Coral	Animal - Mammalia - dog	PREDICTED: similar to ankyrin repeat domain 28	97	2e-19	length=266 numreads=4
contig05467	156372449	XP_001629050	Nematostella vectensis	Coral	Coral	Animal - Anthozoa - starlet sea anemone	predicted protein	75	9e-13	length=342 numreads=4
contig05468	156405657	XP_001640848	Nematostella vectensis	Coral	Coral	Animal - Anthozoa - starlet sea anemone	predicted protein	75	1e-12	length=224 numreads=3
contig05469	149639969	XP_001510188	Ornithorhynchus anatinus	Other	Coral	Animal - mamalia - Platypus	PREDICTED: hypothetical protein	164	6e-39	length=734 numreads=15
contig05470	156340339	XP_001620423	Nematostella vectensis	Coral	Coral	Animal - Anthozoa - starlet sea anemone	hypothetical protein NEMVEDRAFT_v1g148194	74	2e-12	length=228 numreads=5
contig05474	156393726	XP_001636478	Nematostella vectensis	Coral	Coral	Animal - Anthozoa - starlet sea anemone	predicted protein	110	4e-23	length=308 numreads=5
contig05475	156375079	XP_001629910	Nematostella vectensis	Coral	Coral	Animal - Anthozoa - starlet sea anemone	predicted protein	55	1e-06	length=105 numreads=2
contig05476	156400888	XP_001639024	Nematostella vectensis	Coral	Coral	Animal - Anthozoa - starlet sea anemone	predicted protein	191	2e-47	length=315 numreads=4
contig05477	156407882	XP_001641586	Nematostella vectensis	Coral	Coral	Animal - Anthozoa - starlet sea anemone	predicted protein	98	1e-19	length=370 numreads=7
contig05480	148233374	NP_001089553	Xenopuslaevis	Other	Coral	Animal - amphibian - African Clawed Frogs	hypothetical protein LOC734609	67	8e-10	length=593 numreads=17
contig05484	147902567	NP_001083250	Xenopuslaevis	Other	Coral	Animal - amphibian - African Clawed Frogs	hypothetical protein LOC398826	92	4e-17	length=905 numreads=14
contig05485	116206084	XP_001228851	Chaetomiumglobosum CBS 148.51	Other	Other	Fungi - Chaetomiaceae family	hypothetical protein CHGG_02335	143	5e-33	length=541 numreads=10
contig05486	156385548	XP_001633692	Nematostella vectensis	Coral	Coral	Animal - Anthozoa - starlet sea anemone	predicted protein	97	1e-18	length=922 numreads=12
contig05492	156385047	XP_001633443	Nematostella vectensis	Coral	Coral	Animal - Anthozoa - starlet sea anemone	predicted protein	128	3e-28	length=637 numreads=15
contig05494	156389380	XP_001634969	Nematostella vectensis	Coral	Coral	Animal - Anthozoa - starlet sea anemone	predicted protein	75	8e-13	length=207 numreads=4
contig05496	154147623	NP_001093710	Xenopus tropicalis	Other	Coral	Animal - amphibian - frog	survival of motor neuron 2, centromeric	55	2e-06	length=209 numreads=3
contig05498	119710160	ABL96301	Symbiodinium sp. C3	Algal Symbiont	Algal Symbiont	Plant - Dinoflagellates which are usually encountered as endosymbionts of invertebrates	Bacl-2	702	2e-200	length=1167 numreads=30
contig05500	15216179	CAC51438	Mus musculus	Other	Coral	Animal - mammalia - house mouse	putative 42-9-9 protein	77	4e-13	length=194 numreads=4
contig05501	115843639	XP_782055	Strongylocentrotus purpuratus	Other	Coral	Animal - Echinoidea - Sea Urchin	PREDICTED: hypothetical protein	91	1e-17	length=228 numreads=3
contig05505	126323641	XP_001373175	Monodelphis domestica	Other	Coral	Animal - Mammalia - gray short-tailed opossum	PREDICTED: similar to insulinoma protein (rig)	76	4e-13	length=380 numreads=10
contig05508	156357051	XP_001624038	Nematostella vectensis	Coral	Coral	Animal - Anthozoa - starlet sea anemone	predicted protein	84	2e-15	length=269 numreads=4
contig05510	156361979	XP_001625560	Nematostella vectensis	Coral	Coral	Animal - Anthozoa - starlet sea anemone	predicted protein	115	9e-25	length=205 numreads=2
contig05511	156379603	XP_001631546	Nematostella vectensis	Coral	Coral	Animal - Anthozoa - starlet sea anemone	predicted protein	159	7e-38	length=529 numreads=9
contig05514	156402939	XP_001639847	Nematostella vectensis	Coral	Coral	Animal - Anthozoa - starlet sea anemone	predicted protein	71	2e-11	length=121 numreads=4
contig05515	156379533	XP_001631511	Nematostella vectensis	Coral	Coral	Animal - Anthozoa - starlet sea anemone	predicted protein	77	3e-13	length=208 numreads=2
contig05516	167524415	XP_001746543	Monosiga brevicollis MX1	Other	Other	Protist - marine choanoflagellate	predicted protein	73	6e-12	length=123 numreads=4
contig05519	156390723	XP_001635419	Nematostella vectensis	Coral	Coral	Animal - Anthozoa - starlet sea anemone	predicted protein	63	4e-09	length=199 numreads=7
contig05520	156363152	XP_001625911	Nematostella vectensis	Coral	Coral	Animal - Anthozoa - starlet sea anemone	predicted protein	141	2e-32	length=278 numreads=5
contig05522	156392253	XP_001635963	Nematostella vectensis	Coral	Coral	Animal - Anthozoa - starlet sea anemone	predicted protein	75	8e-13	length=229 numreads=4
contig05523	148646841	ABR01228	Chlorella vulgaris	Other	Algal Symbiont	Plant - microalgae - free-living	thiazole biosynthetic enzyme	60	4e-08	length=116 numreads=2
contig05528	115642579	XP_001196714	Strongylocentrotus purpuratus	Other	Coral	Animal - Echinoidea - Sea Urchin	PREDICTED: similar to ENSANGP00000028235	65	9e-10	length=192 numreads=3
contig05534	156407033	XP_001641349	Nematostella vectensis	Coral	Coral	Animal - Anthozoa - starlet sea anemone	predicted protein	118	1e-25	length=291 numreads=4
contig05535	156359961	XP_001625031	Nematostella vectensis	Coral	Coral	Animal - Anthozoa - starlet sea anemone	predicted protein	68	2e-10	length=121 numreads=2
contig05536	156406965	XP_001641315	Nematostella vectensis	Coral	Coral	Animal - Anthozoa - starlet sea anemone	predicted protein	151	2e-35	length=494 numreads=8
contig05537	158300877	XP_001689282	Anopheles gambiae str. PEST	Other	Coral	Animal - Insecta	AGAP011828-PA	54	2e-06	length=215 numreads=6
contig05539	156400730	XP_001638945	Nematostella vectensis	Coral	Coral	Animal - Anthozoa - starlet sea anemone	predicted protein	82	1e-14	length=180 numreads=1
contig05549	156395398	XP_001637098	Nematostella vectensis	Coral	Coral	Animal - Anthozoa - starlet sea anemone	predicted protein	79	1e-13	length=198 numreads=5
contig05553	156405405	XP_001640722	Nematostella vectensis	Coral	Coral	Animal - Anthozoa - starlet sea anemone	predicted protein	55	1e-06	length=160 numreads=3
contig05555	47227046	CAG00408	Tetraodon nigroviridis	Other	Coral	Animal - green spotted puffer fish	unnamed protein product	265	7e-69	length=1657 numreads=33
contig05559	156398478	XP_001638215	Nematostella vectensis	Coral	Coral	Animal - Anthozoa - starlet sea anemone	predicted protein	275	1e-72	length=583 numreads=7
contig05560	156401151	XP_001639155	Nematostella vectensis	Coral	Coral	Animal - Anthozoa - starlet sea anemone	predicted protein	128	1e-28	length=342 numreads=5
contig05564	156362003	XP_001625572	Nematostella vectensis	Coral	Coral	Animal - Anthozoa - starlet sea anemone	predicted protein	83	4e-15	length=183 numreads=2
contig05566	116004505	NP_001070613	Danio rerio	Other	Coral	Animal - vertebrata - zebra fish	hypothetical protein LOC557491	121	4e-26	length=552 numreads=6
contig05568	18266692	NP_543168	Rattus norvegicus	Other	Coral	Animal - mammalia - rat	selenium binding protein 2	167	2e-40	length=419 numreads=12
contig05569	116283685	AAH23102	Mus musculus	Other	Coral	Animal - mammalia - house mouse	Golga4 protein	118	3e-25	length=617 numreads=11
contig05570	156375849	XP_001630291	Nematostella vectensis	Coral	Coral	Animal - Anthozoa - starlet sea anemone	predicted protein	341	2e-92	length=632 numreads=9
contig05573	126331823	XP_001374145	Monodelphisdomestica	Other	Coral	Animal - Mammalia - gray short-tailed opossum	PREDICTED: hypothetical protein	93	4e-18	length=209 numreads=1
contig05577	156371149	XP_001628628	Nematostella vectensis	Coral	Coral	Animal - Anthozoa - starlet sea anemone	predicted protein	145	6e-34	length=474 numreads=7
contig05585	5730023	NP_006657	Homo sapiens	Other	Coral	Animal - Mammalia - Human	RuvB-like 2	123	4e-27	length=240 numreads=2
contig05588	156393922	XP_001636576	Nematostella vectensis	Coral	Coral	Animal - Anthozoa - starlet sea anemone	predicted protein	53	5e-06	length=117 numreads=2
contig05597	156364999	XP_001626630	Nematostella vectensis	Coral	Coral	Animal - Anthozoa - starlet sea anemone	predicted protein	112	8e-24	length=198 numreads=3
contig05601	156386727	XP_001634063	Nematostella vectensis	Coral	Coral	Animal - Anthozoa - starlet sea anemone	predicted protein	97	2e-19	length=235 numreads=5
contig05602	156375689	XP_001630212	Nematostella vectensis	Coral	Coral	Animal - Anthozoa - starlet sea anemone	predicted protein	61	2e-08	length=160 numreads=3
contig05610	47218767	CAG02753	Tetraodon nigroviridis	Other	Coral	Animal - green spotted puffer fish	unnamed protein product	79	7e-14	length=224 numreads=6
contig05611	156399594	XP_001638586	Nematostella vectensis	Coral	Coral	Animal - Anthozoa - starlet sea anemone	predicted protein	187	5e-46	length=660 numreads=12
contig05614	115676796	XP_796773	Strongylocentrotus purpuratus	Other	Coral	Animal - Echinoidea - Sea Urchin	PREDICTED: hypothetical protein	239	1e-61	length=701 numreads=16
contig05615	156369719	XP_001628122	Nematostella vectensis	Coral	Coral	Animal - Anthozoa - starlet sea anemone	predicted protein	67	4e-10	length=100 numreads=7
contig05621	156371401	XP_001628752	Nematostella vectensis	Coral	Coral	Animal - Anthozoa - starlet sea anemone	predicted protein	114	3e-24	length=223 numreads=2
contig05623	156359488	XP_001624800	Nematostella vectensis	Coral	Coral	Animal - Anthozoa - starlet sea anemone	predicted protein	192	4e-48	length=481 numreads=7
contig05624	156403760	XP_001640076	Nematostella vectensis	Coral	Coral	Animal - Anthozoa - starlet sea anemone	predicted protein	99	5e-20	length=211 numreads=3
contig05625	156406618	XP_001641142	Nematostella vectensis	Coral	Coral	Animal - Anthozoa - starlet sea anemone	predicted protein	327	3e-88	length=583 numreads=12
contig05631	156398184	XP_001638069	Nematostella vectensis	Coral	Coral	Animal - Anthozoa - starlet sea anemone	predicted protein	302	2e-80	length=771 numreads=16
contig05634	3043568	BAA25448	Homo sapiens	Other	Coral	Animal - Mammalia - Human	KIAA0522 protein	65	2e-09	length=527 numreads=6
contig05638	156331953	XP_001619216	Nematostella vectensis	Coral	Coral	Animal - Anthozoa - starlet sea anemone	hypothetical protein NEMVEDRAFT_v1g48661	75	1e-12	length=278 numreads=5
contig05643	83774987	BAE65110	Aspergillus oryzae	Other	Other	Fungi - ascomycetes	unnamed protein product	55	1e-06	length=181 numreads=3
contig05645	125815816	XP_001342645	Daniorerio	Other	Coral	Animal - vertebrata - zebra fish	PREDICTED: similar to transposase	60	5e-08	length=174 numreads=1
contig05646	156365837	XP_001626849	Nematostella vectensis	Coral	Coral	Animal - Anthozoa - starlet sea anemone	predicted protein	77	2e-13	length=150 numreads=1
contig05648	156544436	XP_001607612	Nasonia vitripennis	Other	Coral	Animal - insecta - jewel wasp	PREDICTED: similar to predicted dual oxidase	62	1e-08	length=369 numreads=5
contig05650	156373883	XP_001629539	Nematostella vectensis	Coral	Coral	Animal - Anthozoa - starlet sea anemone	predicted protein	300	2e-79	length=1366 numreads=27
contig05656	156354432	XP_001623398	Nematostella vectensis	Coral	Coral	Animal - Anthozoa - starlet sea anemone	predicted protein	89	7e-17	length=200 numreads=3
contig05658	156408550	XP_001641919	Nematostella vectensis	Coral	Coral	Animal - Anthozoa - starlet sea anemone	predicted protein	156	6e-37	length=302 numreads=5
contig05669	135084	P24507		N/A	N/A	N/A	SY63_DISOM Synaptotagmin C (Synaptic vesicle proteinO-p65-C)	73	4e-12	length=228 numreads=5
contig05674	148230304	NP_001087579	Xenopuslaevis	Other	Coral	Animal - amphibian - African Clawed Frogs	solute carrier family 25, member 29	128	9e-29	length=391 numreads=8
contig05675	156363598	XP_001626129	Nematostella vectensis	Coral	Coral	Animal - Anthozoa - starlet sea anemone	predicted protein	215	1e-54	length=515 numreads=13
contig05683	156351119	XP_001622371	Nematostella vectensis	Coral	Coral	Animal - Anthozoa - starlet sea anemone	hypothetical protein NEMVEDRAFT_v1g141559	116	1e-24	length=745 numreads=9
contig05685	156401408	XP_001639283	Nematostella vectensis	Coral	Coral	Animal - Anthozoa - starlet sea anemone	predicted protein	70	5e-11	length=146 numreads=6
contig05687	115764896	XP_001198405	Strongylocentrotus purpuratus	Other	Coral	Animal - Echinoidea - Sea Urchin	PREDICTED: hypothetical protein, partial	85	1e-15	length=226 numreads=2
contig05688	115681456	XP_780570	Strongylocentrotus purpuratus	Other	Coral	Animal - Echinoidea - Sea Urchin	PREDICTED: similar to SEC14 and spectrin domains1	94	2e-18	length=428 numreads=6
contig05690	68374773	XP_706378	Danio rerio	Other	Coral	Animal - vertebrata - zebra fish	PREDICTED: hypothetical protein	68	2e-10	length=568 numreads=17
contig05697	9626259	NP_040595	Enterobacteria phage lambda	Other	Other	phage	tail component	61	2e-08	length=134 numreads=6
contig05707	67592474	XP_665643	Cryptosporidium hominis TU502	Other	Other	Protist - obligate parasite of humans	erythrocyte membrane-associated antigen	54	2e-06	length=405 numreads=6
contig05708	156383330	XP_001632787	Nematostella vectensis	Coral	Coral	Animal - Anthozoa - starlet sea anemone	predicted protein	132	9e-30	length=489 numreads=8
contig05709	66543768	XP_624319	Apis mellifera	Other	Coral	Animal - Insecta	PREDICTED: similar to Phosphoethanolaminecytidylyltransferase CG5547-PD, isoform D	186	8e-46	length=625 numreads=8
contig05713	156350406	XP_001622269	Nematostella vectensis	Coral	Coral	Animal - Anthozoa - starlet sea anemone	hypothetical protein NEMVEDRAFT_v1g141816	177	2e-43	length=401 numreads=4
contig05716	156371455	XP_001628779	Nematostella vectensis	Coral	Coral	Animal - Anthozoa - starlet sea anemone	predicted protein	57	1e-06	length=680 numreads=13
contig05717	156402800	XP_001639778	Nematostella vectensis	Coral	Coral	Animal - Anthozoa - starlet sea anemone	predicted protein	57	3e-07	length=187 numreads=3
contig05736	156398050	XP_001638002	Nematostella vectensis	Coral	Coral	Animal - Anthozoa - starlet sea anemone	predicted protein	74	3e-12	length=235 numreads=11
contig05745	156370303	XP_001628410	Nematostella vectensis	Coral	Coral	Animal - Anthozoa - starlet sea anemone	predicted protein	409	2e-112	length=933 numreads=26
contig05750	40788251	BAA24848	Homo sapiens	Other	Coral	Animal - Mammalia - Human	KIAA0418	75	1e-12	length=516 numreads=6
contig05753	156383469	XP_001632856	Nematostella vectensis	Coral	Coral	Animal - Anthozoa - starlet sea anemone	predicted protein	80	4e-14	length=241 numreads=1
contig05754	156406707	XP_001641186	Nematostella vectensis	Coral	Coral	Animal - Anthozoa - starlet sea anemone	predicted protein	181	1e-44	length=404 numreads=5
contig05755	156392126	XP_001635900	Nematostella vectensis	Coral	Coral	Animal - Anthozoa - starlet sea anemone	predicted protein	115	9e-25	length=211 numreads=3
contig05756	156356192	XP_001623813	Nematostella vectensis	Coral	Coral	Animal - Anthozoa - starlet sea anemone	predicted protein	88	4e-16	length=717 numreads=8
contig05762	156364755	XP_001626511	Nematostella vectensis	Coral	Coral	Animal - Anthozoa - starlet sea anemone	predicted protein	88	1e-16	length=203 numreads=1
contig05765	156392120	XP_001635897	Nematostella vectensis	Coral	Coral	Animal - Anthozoa - starlet sea anemone	predicted protein	63	6e-09	length=126 numreads=1
contig05767	156397422	XP_001637890	Nematostella vectensis	Coral	Coral	Animal - Anthozoa - starlet sea anemone	predicted protein	208	7e-52	length=925 numreads=12
contig05769	30348954	NP_065825	Homo sapiens	Other	Coral	Animal - Mammalia - Human	mindbomb homolog 1	185	1e-45	length=520 numreads=6
contig05770	156390447	XP_001635282	Nematostella vectensis	Coral	Coral	Animal - Anthozoa - starlet sea anemone	predicted protein	85	1e-15	length=340 numreads=3
contig05779	156362504	XP_001625817	Nematostella vectensis	Coral	Coral	Animal - Anthozoa - starlet sea anemone	predicted protein	79	1e-13	length=187 numreads=4
contig05780	156340828	XP_001620568	Nematostella vectensis	Coral	Coral	Animal - Anthozoa - starlet sea anemone	hypothetical protein NEMVEDRAFT_v1g147748	81	1e-14	length=231 numreads=4
contig05785	118096393	XP_001232015	Gallusgallus	Other	Coral	Animal - Aves - chicken	PREDICTED: similar to FLJ00040 protein	53	5e-06	length=111 numreads=3
contig05789	149274950	XP_001477861	Musmusculus	Other	Coral	Animal - mammalia - house mouse	PREDICTED: hypothetical protein	59	9e-08	length=119 numreads=1
contig05790	125813810	XP_690938	Danio rerio	Other	Coral	Animal - vertebrata - zebra fish	PREDICTED: hypothetical protein	64	3e-09	length=173 numreads=2
contig05791	118084991	XP_417113	Gallus gallus	Other	Coral	Animal - Aves - chicken	PREDICTED: similar to Heat-shock protein 105 kDa(Heat shock 110 kDa protein) (Antigen NY-CO-25)	63	5e-09	length=143 numreads=3
contig05792	156405150	XP_001640595	Nematostella vectensis	Coral	Coral	Animal - Anthozoa - starlet sea anemone	predicted protein	100	3e-20	length=268 numreads=5
contig05796	156352262	XP_001622678	Nematostella vectensis	Coral	Coral	Animal - Anthozoa - starlet sea anemone	predicted protein	145	8e-34	length=223 numreads=2
contig05797	156382631	XP_001632656	Nematostella vectensis	Coral	Coral	Animal - Anthozoa - starlet sea anemone	predicted protein	54	1e-06	length=460 numreads=7
contig05811	156397362	XP_001637860	Nematostella vectensis	Coral	Coral	Animal - Anthozoa - starlet sea anemone	predicted protein	75	2e-12	length=126 numreads=2
contig05813	156408125	XP_001641707	Nematostella vectensis	Coral	Coral	Animal - Anthozoa - starlet sea anemone	predicted protein	97	1e-18	length=811 numreads=24
contig05814	156405894	XP_001640966	Nematostella vectensis	Coral	Coral	Animal - Anthozoa - starlet sea anemone	predicted protein	64	3e-09	length=148 numreads=3
contig05818	156394984	XP_001636892	Nematostella vectensis	Coral	Coral	Animal - Anthozoa - starlet sea anemone	predicted protein	250	4e-65	length=544 numreads=17
contig05820	156400160	XP_001638868	Nematostella vectensis	Coral	Coral	Animal - Anthozoa - starlet sea anemone	predicted protein	275	3e-72	length=857 numreads=15
contig05824	115746664	XP_789301	Strongylocentrotus purpuratus	Other	Coral	Animal - Echinoidea - Sea Urchin	PREDICTED: hypothetical protein	138	2e-31	length=346 numreads=4
contig05825	156401161	XP_001639160	Nematostella vectensis	Coral	Coral	Animal - Anthozoa - starlet sea anemone	predicted protein	107	2e-22	length=391 numreads=4
contig05831	147899432	NP_001087020	Xenopus laevis	Other	Coral	Animal - amphibian - African Clawed Frogs	ATPase, Ca++ transporting, plasma membrane 3	96	8e-19	length=186 numreads=2
contig05834	156393726	XP_001636478	Nematostella vectensis	Coral	Coral	Animal - Anthozoa - starlet sea anemone	predicted protein	78	2e-13	length=163 numreads=4
contig05838	73955386	XP_546581	Canis familiaris	Other	Coral	Animal - Mammalia - dog	PREDICTED: similar to Acyl-CoA dehydrogenase,very-long-chain specific, mitochondrial precursor (VLCAD) isoform 1	255	2e-66	length=558 numreads=14
contig05842	156370147	XP_001628333	Nematostella vectensis	Coral	Coral	Animal - Anthozoa - starlet sea anemone	predicted protein	53	5e-06	length=255 numreads=3
contig05844	156389356	XP_001634957	Nematostella vectensis	Coral	Coral	Animal - Anthozoa - starlet sea anemone	predicted protein	154	1e-36	length=323 numreads=6
contig05846	156375540	XP_001630138	Nematostella vectensis	Coral	Coral	Animal - Anthozoa - starlet sea anemone	predicted protein	194	1e-48	length=342 numreads=5
contig05847	156389281	XP_001634920	Nematostella vectensis	Coral	Coral	Animal - Anthozoa - starlet sea anemone	predicted protein	135	9e-31	length=221 numreads=4
contig05850	75858817	ABA28985	Symbiodinium sp. C3	Algal Symbiont	Algal Symbiont	Plant - Dinoflagellates which are usually encountered as endosymbionts of invertebrates	heat shock protein 90 1	124	2e-27	length=224 numreads=1
contig05851	51870005	YP_073558	Lymphocystis diseasevirus - isolate China	Other	Other	Virus	RNA-dependent DNA polymerase	58	2e-07	length=154 numreads=2
contig05855	156355998	XP_001623719	Nematostella vectensis	Coral	Coral	Animal - Anthozoa - starlet sea anemone	predicted protein	104	3e-21	length=164 numreads=4
contig05856	4104377	AAD02018	Columba livia	Other	Coral	Animal - aves - pigeon	ATP-specific succinyl-CoA synthetase alpha subunit	88	1e-16	length=210 numreads=1
contig05857	156401254	XP_001639206	Nematostella vectensis	Coral	Coral	Animal - Anthozoa - starlet sea anemone	predicted protein	102	6e-21	length=218 numreads=3
contig05860	5174741	NP_005993	Homosapiens	Other	Coral	Animal - Mammalia - Human	ubiquitin carboxyl-terminal esterase L3	58	1e-07	length=265 numreads=2
contig05866	156384970	XP_001633405	Nematostella vectensis	Coral	Coral	Animal - Anthozoa - starlet sea anemone	predicted protein	79	6e-14	length=444 numreads=7
contig05867	156370112	XP_001628316	Nematostella vectensis	Coral	Coral	Animal - Anthozoa - starlet sea anemone	predicted protein	205	6e-52	length=343 numreads=8
contig05868	156386518	XP_001633959	Nematostella vectensis	Coral	Coral	Animal - Anthozoa - starlet sea anemone	predicted protein	219	5e-56	length=376 numreads=9
contig05873	91078208	XP_968880	Triboliumcastaneum	Other	Coral	Animal - Insecta - flour beetles	PREDICTED: similar to CG3931-PA	130	4e-29	length=239 numreads=5
contig05877	156368061	XP_001627515	Nematostella vectensis	Coral	Coral	Animal - Anthozoa - starlet sea anemone	predicted protein	124	3e-27	length=209 numreads=3
contig05884	156375794	XP_001630264	Nematostella vectensis	Coral	Coral	Animal - Anthozoa - starlet sea anemone	predicted protein	182	2e-44	length=769 numreads=16
contig05887	156350198	XP_001622184	Nematostella vectensis	Coral	Coral	Animal - Anthozoa - starlet sea anemone	hypothetical protein NEMVEDRAFT_v1g176303	86	5e-16	length=149 numreads=1
contig05888	156401001	XP_001639080	Nematostella vectensis	Coral	Coral	Animal - Anthozoa - starlet sea anemone	predicted protein	54	2e-06	length=172 numreads=3
contig05890	156394443	XP_001636835	Nematostella vectensis	Coral	Coral	Animal - Anthozoa - starlet sea anemone	predicted protein	99	4e-20	length=407 numreads=6
contig05900	126282889	XP_001377162	Monodelphisdomestica	Other	Coral	Animal - Mammalia - gray short-tailed opossum	PREDICTED: hypothetical protein	84	2e-15	length=175 numreads=2
contig05903	156385532	XP_001633684	Nematostella vectensis	Coral	Coral	Animal - Anthozoa - starlet sea anemone	predicted protein	79	6e-14	length=397 numreads=6
contig05909	156361979	XP_001625560	Nematostella vectensis	Coral	Coral	Animal - Anthozoa - starlet sea anemone	predicted protein	132	1e-29	length=207 numreads=1
contig05915	156359961	XP_001625031	Nematostella vectensis	Coral	Coral	Animal - Anthozoa - starlet sea anemone	predicted protein	204	2e-51	length=365 numreads=6
contig05918	56785876	AAW29070	Nematostella vectensis	Coral	Coral	Animal - Anthozoa - starlet sea anemone	Nanos 1	57	2e-07	length=314 numreads=5
contig05923	7595813	AAF64461	Acroporamillepora	Coral	Coral	Animal - Anthozoa - coral	AF241311_1 transcription factor PaxD	394	8e-108	length=1238 numreads=29
contig05925	62858823	NP_001016012	Xenopustropicalis	Other	Coral	Animal - amphibian - frog	tubulin folding cofactor E	62	9e-09	length=226 numreads=4
contig05926	156381058	XP_001632083	Nematostella vectensis	Coral	Coral	Animal - Anthozoa - starlet sea anemone	predicted protein	239	3e-61	length=1011 numreads=20
contig05934	156405338	XP_001640689	Nematostella vectensis	Coral	Coral	Animal - Anthozoa - starlet sea anemone	predicted protein	239	8e-62	length=554 numreads=10
contig05937	32394793	AAN15747	Paralichthysolivaceus	Other	Coral	Animal - vertebrata - fish - Flounder	reverse transcriptase-like protein	64	5e-09	length=655 numreads=12
contig05939	156408235	XP_001641762	Nematostella vectensis	Coral	Coral	Animal - Anthozoa - starlet sea anemone	predicted protein	89	1e-16	length=200 numreads=3
contig05941	156374018	XP_001629606	Nematostella vectensis	Coral	Coral	Animal - Anthozoa - starlet sea anemone	predicted protein	94	3e-18	length=209 numreads=2
contig05946	115889594	XP_785886	Strongylocentrotus purpuratus	Other	Coral	Animal - Echinoidea - Sea Urchin	PREDICTED: hypothetical protein	75	2e-12	length=678 numreads=12
contig05948	67763824	NP_033236	Musmusculus	Other	Coral	Animal - mammalia - house mouse	SWI/SNF related, matrix associated, actindependent regulator of chromatin, subfamily a, member 3 isoform 1	106	6e-22	length=359 numreads=7
contig05951	156366050	XP_001626954	Nematostella vectensis	Coral	Coral	Animal - Anthozoa - starlet sea anemone	predicted protein	102	8e-21	length=283 numreads=4
contig05955	156369612	XP_001628069	Nematostella vectensis	Coral	Coral	Animal - Anthozoa - starlet sea anemone	predicted protein	267	4e-70	length=527 numreads=12
contig05957	156551716	XP_001602666	Nasonia vitripennis	Other	Coral	Animal - insecta - jewel wasp	PREDICTED: similar to CG6703-PB, isoform 1	98	1e-19	length=238 numreads=5
contig05959	156406554	XP_001641110	Nematostella vectensis	Coral	Coral	Animal - Anthozoa - starlet sea anemone	predicted protein	139	5e-32	length=326 numreads=5
contig05966	156397076	XP_001637718	Nematostella vectensis	Coral	Coral	Animal - Anthozoa - starlet sea anemone	predicted protein	62	9e-09	length=286 numreads=5
contig05970	156369608	XP_001628067	Nematostella vectensis	Coral	Coral	Animal - Anthozoa - starlet sea anemone	predicted protein	94	3e-18	length=226 numreads=2
contig05971	156363341	XP_001626003	Nematostella vectensis	Coral	Coral	Animal - Anthozoa - starlet sea anemone	predicted protein	57	3e-07	length=116 numreads=2
contig05972	38328281	AAH62199	Mus musculus	Other	Coral	Animal - mammalia - house mouse	Glutamate receptor, ionotropic, N-methylD-aspartate-like 1A	57	1e-06	length=796 numreads=11
contig05977	156406490	XP_001641078	Nematostella vectensis	Coral	Coral	Animal - Anthozoa - starlet sea anemone	predicted protein	184	2e-44	length=1283 numreads=29
contig05985	156397989	XP_001637972	Nematostella vectensis	Coral	Coral	Animal - Anthozoa - starlet sea anemone	predicted protein	98	1e-19	length=215 numreads=4
contig05986	47212182	CAF95130	Tetraodon nigroviridis	Other	Coral	Animal - green spotted puffer fish	unnamed protein product	55	2e-06	length=141 numreads=3
contig05989	156369002	XP_001627979	Nematostella vectensis	Coral	Coral	Animal - Anthozoa - starlet sea anemone	predicted protein	136	5e-31	length=425 numreads=5
contig05992	156356085	XP_001623761	Nematostella vectensis	Coral	Coral	Animal - Anthozoa - starlet sea anemone	predicted protein	215	5e-55	length=402 numreads=5
contig05996	156371730	XP_001628915	Nematostella vectensis	Coral	Coral	Animal - Anthozoa - starlet sea anemone	predicted protein	70	3e-11	length=192 numreads=2
contig05999	156390180	XP_001635149	Nematostella vectensis	Coral	Coral	Animal - Anthozoa - starlet sea anemone	predicted protein	99	9e-20	length=241 numreads=1
contig06001	71985935	NP_001022583	Caenorhabditis elegans	Other	Coral	Animal - nematode (roundworm)	MAP Kinase family member (mpk-1)	104	2e-21	length=150 numreads=3
contig06003	156373707	XP_001629452	Nematostella vectensis	Coral	Coral	Animal - Anthozoa - starlet sea anemone	predicted protein	186	5e-46	length=315 numreads=3
contig06007	156379317	XP_001631404	Nematostella vectensis	Coral	Coral	Animal - Anthozoa - starlet sea anemone	predicted protein	54	3e-06	length=200 numreads=3
contig06009	149642865	NP_001092374	Bos taurus	Other	Coral	Animal - Mammalia - cattle	COP9 constitutive photomorphogenic homologsubunit 3	205	7e-52	length=417 numreads=7
contig06010	156365870	XP_001626865	Nematostella vectensis	Coral	Coral	Animal - Anthozoa - starlet sea anemone	predicted protein	134	3e-30	length=515 numreads=9
contig06017	156407918	XP_001641604	Nematostella vectensis	Coral	Coral	Animal - Anthozoa - starlet sea anemone	predicted protein	57	3e-07	length=214 numreads=6
contig06021	156394377	XP_001636802	Nematostella vectensis	Coral	Coral	Animal - Anthozoa - starlet sea anemone	predicted protein	68	1e-10	length=366 numreads=4
contig06023	156358717	XP_001624662	Nematostella vectensis	Coral	Coral	Animal - Anthozoa - starlet sea anemone	predicted protein	118	9e-26	length=369 numreads=9
contig06025	17137246	NP_477187	Drosophilamelanogaster	Other	Coral	Animal - insecta - fruit fly	kuzbanian CG7147-PA, isoform A	94	2e-18	length=189 numreads=1
contig06033	156395244	XP_001637021	Nematostella vectensis	Coral	Coral	Animal - Anthozoa - starlet sea anemone	predicted protein	85	1e-15	length=160 numreads=3
contig06034	156354251	XP_001623312	Nematostella vectensis	Coral	Coral	Animal - Anthozoa - starlet sea anemone	predicted protein	80	5e-14	length=135 numreads=4
contig06035	156405657	XP_001640848	Nematostella vectensis	Coral	Coral	Animal - Anthozoa - starlet sea anemone	predicted protein	59	9e-08	length=120 numreads=2
contig06040	72016481	XP_779912	Strongylocentrotus purpuratus	Other	Coral	Animal - Echinoidea - Sea Urchin	PREDICTED: similar to replication factor C, 38-kDasubunit isoform 1	59	7e-08	length=117 numreads=1
contig06043	156406646	XP_001641156	Nematostella vectensis	Coral	Coral	Animal - Anthozoa - starlet sea anemone	predicted protein	231	2e-59	length=555 numreads=14
contig06045	19569599	AAL92113	Raja erinacea	Other	Coral	Animal - vertebrata - fish - skate	AF486831_1 Ser/Thr kinase STK	264	2e-69	length=486 numreads=9
contig06047	73970162	XP_538494	Canis familiaris	Other	Coral	Animal - Mammalia - dog	PREDICTED: similar to echinoderm microtubuleassociated protein like 5	81	2e-14	length=137 numreads=2
contig06054	157812948	ABV81219	Forficulaauricularia	Other	Coral	Animal - Insect	putative alpha-spectrin protein	99	6e-20	length=338 numreads=4
contig06058	156400277	XP_001638926	Nematostella vectensis	Coral	Coral	Animal - Anthozoa - starlet sea anemone	predicted protein	88	4e-16	length=635 numreads=16
contig06061	58613605	AAW79389	Heterocapsa triquetra	Other	Algal Symbiont	Plant - estuarine dinoflagellate	unknown protein	67	3e-10	length=192 numreads=2
contig06066	156356259	XP_001623845	Nematostella vectensis	Coral	Coral	Animal - Anthozoa - starlet sea anemone	predicted protein	335	2e-90	length=889 numreads=17
contig06070	156373719	XP_001629458	Nematostella vectensis	Coral	Coral	Animal - Anthozoa - starlet sea anemone	predicted protein	117	2e-25	length=221 numreads=4
contig06072	126333691	XP_001368911	Monodelphis domestica	Other	Coral	Animal - Mammalia - gray short-tailed opossum	PREDICTED: similar to N-acetyltransferase 11	88	2e-16	length=238 numreads=1
contig06074	156399855	XP_001638716	Nematostella vectensis	Coral	Coral	Animal - Anthozoa - starlet sea anemone	predicted protein	63	4e-09	length=230 numreads=1
contig06075	156341179	XP_001620678	Nematostella vectensis	Coral	Coral	Animal - Anthozoa - starlet sea anemone	hypothetical protein NEMVEDRAFT_v1g147404	81	2e-14	length=153 numreads=2
contig06077	156401529	XP_001639343	Nematostella vectensis	Coral	Coral	Animal - Anthozoa - starlet sea anemone	predicted protein	81	2e-14	length=337 numreads=4
contig06082	156337261	XP_001619840	Nematostella vectensis	Coral	Coral	Animal - Anthozoa - starlet sea anemone	hypothetical protein NEMVEDRAFT_v1g150101	107	2e-22	length=316 numreads=5
contig06083	156366262	XP_001627058	Nematostella vectensis	Coral	Coral	Animal - Anthozoa - starlet sea anemone	predicted protein	205	7e-52	length=389 numreads=2
contig06086	45361221	NP_989188	Xenopustropicalis	Other	Coral	Animal - amphibian - frog	hypothetical protein LOC394796	166	4e-40	length=390 numreads=6
contig06089	115621353	XP_001199057	Strongylocentrotus purpuratus	Other	Coral	Animal - Echinoidea - Sea Urchin	PREDICTED: hypothetical protein, partial	97	7e-19	length=732 numreads=10
contig06090	156383618	XP_001632930	Nematostella vectensis	Coral	Coral	Animal - Anthozoa - starlet sea anemone	predicted protein	113	3e-24	length=296 numreads=6
contig06094	156374351	XP_001629771	Nematostella vectensis	Coral	Coral	Animal - Anthozoa - starlet sea anemone	predicted protein	112	3e-23	length=725 numreads=14
contig06097	74006042	XP_536120	Canis familiaris	Other	Coral	Animal - Mammalia - dog	PREDICTED: similar to glutamyl-prolyl tRNAsynthetase isoform 1	114	3e-24	length=220 numreads=7
contig06102	115613293	XP_793858	Strongylocentrotus purpuratus	Other	Coral	Animal - Echinoidea - Sea Urchin	PREDICTED: similar to MGC68929 protein, partial	87	4e-16	length=122 numreads=3
contig06114	156394224	XP_001636726	Nematostella vectensis	Coral	Coral	Animal - Anthozoa - starlet sea anemone	predicted protein	52	1e-05	length=235 numreads=5
contig06119	156385208	XP_001633523	Nematostella vectensis	Coral	Coral	Animal - Anthozoa - starlet sea anemone	predicted protein	72	9e-12	length=175 numreads=2
contig06121	156378390	XP_001631126	Nematostella vectensis	Coral	Coral	Animal - Anthozoa - starlet sea anemone	predicted protein	87	4e-16	length=173 numreads=2
contig06122	156346903	XP_001621569	Nematostella vectensis	Coral	Coral	Animal - Anthozoa - starlet sea anemone	hypothetical protein NEMVEDRAFT_v1g221825	62	9e-09	length=215 numreads=5
contig06127	156400874	XP_001639017	Nematostella vectensis	Coral	Coral	Animal - Anthozoa - starlet sea anemone	predicted protein	102	8e-21	length=225 numreads=4
contig06129	156384777	XP_001633309	Nematostella vectensis	Coral	Coral	Animal - Anthozoa - starlet sea anemone	predicted protein	57	4e-07	length=125 numreads=2
contig06130	152013691	ABS19961	Artemia franciscana	Other	Coral	Animal - brine shrimp	selenoprotein W2	99	4e-20	length=407 numreads=8
contig06133	156383449	XP_001632846	Nematostella vectensis	Coral	Coral	Animal - Anthozoa - starlet sea anemone	predicted protein	76	4e-13	length=278 numreads=5
contig06136	156355077	XP_001623501	Nematostella vectensis	Coral	Coral	Animal - Anthozoa - starlet sea anemone	predicted protein	80	5e-14	length=158 numreads=3
contig06137	156385386	XP_001633611	Nematostella vectensis	Coral	Coral	Animal - Anthozoa - starlet sea anemone	predicted protein	96	6e-19	length=403 numreads=6
contig06139	156357571	XP_001624290	Nematostella vectensis	Coral	Coral	Animal - Anthozoa - starlet sea anemone	predicted protein	62	8e-09	length=175 numreads=1
contig06146	122891527	CAM12985	Danio rerio	Other	Coral	Animal - vertebrata - zebra fish	novel protein similar to vertebrate FERM domaincontaining 4A (FRMD4A)	52	8e-06	length=108 numreads=3
contig06154	159470383	XP_001693339	Chlamydomonas reinhardtii	Other	Algal Symbiont	Plant - Protist - single celled green alga	S-Adenosyl homocysteine hydrolase	97	3e-19	length=208 numreads=6
contig06161	156404518	XP_001640454	Nematostella vectensis	Coral	Coral	Animal - Anthozoa - starlet sea anemone	predicted protein	154	1e-36	length=435 numreads=4
contig06163	156372708	XP_001629178	Nematostella vectensis	Coral	Coral	Animal - Anthozoa - starlet sea anemone	predicted protein	119	7e-26	length=208 numreads=4
contig06166	55139749	AAV41489	Schistosoma mansoni	Other	Coral	Animal - trematoda - parasitic worm	Sm50 protein	68	2e-10	length=169 numreads=1
contig06169	52627176	NP_001005306	Danio rerio	Other	Coral	Animal - vertebrata - zebra fish	solute carrier family 39 (zinc transporter),member 13	91	2e-17	length=261 numreads=4
contig06174	156400186	XP_001638881	Nematostella vectensis	Coral	Coral	Animal - Anthozoa - starlet sea anemone	predicted protein	101	2e-20	length=232 numreads=4
contig06175	156399700	XP_001638639	Nematostella vectensis	Coral	Coral	Animal - Anthozoa - starlet sea anemone	predicted protein	211	7e-53	length=1012 numreads=13
contig06177	156371111	XP_001628609	Nematostella vectensis	Coral	Coral	Animal - Anthozoa - starlet sea anemone	predicted protein	132	8e-30	length=397 numreads=5
contig06183	118150922	NP_001071379	Bos taurus	Other	Coral	Animal - Mammalia - cattle	strawberry notch homolog 2	143	5e-33	length=227 numreads=6
contig06188	156408291	XP_001641790	Nematostella vectensis	Coral	Coral	Animal - Anthozoa - starlet sea anemone	predicted protein	95	1e-18	length=517 numreads=6
contig06190	156373899	XP_001629547	Nematostella vectensis	Coral	Coral	Animal - Anthozoa - starlet sea anemone	predicted protein	144	2e-33	length=245 numreads=4
contig06193	156379504	XP_001631497	Nematostella vectensis	Coral	Coral	Animal - Anthozoa - starlet sea anemone	predicted protein	54	3e-06	length=371 numreads=9
contig06194	156356983	XP_001624005	Nematostella vectensis	Coral	Coral	Animal - Anthozoa - starlet sea anemone	predicted protein	91	2e-17	length=339 numreads=5
contig06195	156400271	XP_001638923	Nematostella vectensis	Coral	Coral	Animal - Anthozoa - starlet sea anemone	predicted protein	69	6e-11	length=195 numreads=1
contig06197	156395288	XP_001637043	Nematostella vectensis	Coral	Coral	Animal - Anthozoa - starlet sea anemone	predicted protein	64	3e-09	length=204 numreads=4
contig06199	156395290	XP_001637044	Nematostella vectensis	Coral	Coral	Animal - Anthozoa - starlet sea anemone	predicted protein	89	1e-16	length=191 numreads=2
contig06201	156359408	XP_001624761	Nematostella vectensis	Coral	Coral	Animal - Anthozoa - starlet sea anemone	predicted protein	103	5e-21	length=222 numreads=3
contig06203	156342974	XP_001620992	Nematostella vectensis	Coral	Coral	Animal - Anthozoa - starlet sea anemone	hypothetical protein NEMVEDRAFT_v1g195794	71	2e-11	length=154 numreads=1
contig06209	102140031	ABF70162	Musa acuminata	Other	Algal Symbiont	Plante - Angiosperm - Banana tree	RNA-binding protein, putative	77	7e-13	length=721 numreads=23
contig06210	153792420	NP_001093335	Xenopuslaevis	Other	Coral	Animal - amphibian - African Clawed Frogs	hypothetical protein LOC100101272	76	6e-13	length=235 numreads=4
contig06218	156374435	XP_001629812	Nematostella vectensis	Coral	Coral	Animal - Anthozoa - starlet sea anemone	predicted protein	74	3e-12	length=363 numreads=5
contig06223	162312016	ABX84114	Nematostella vectensis	Coral	Coral	Animal - Anthozoa - starlet sea anemone	hedgling	57	3e-07	length=200 numreads=2
contig06225	156365052	XP_001626656	Nematostella vectensis	Coral	Coral	Animal - Anthozoa - starlet sea anemone	predicted protein	207	3e-52	length=514 numreads=9
contig06226	156391762	XP_001635719	Nematostella vectensis	Coral	Coral	Animal - Anthozoa - starlet sea anemone	predicted protein	197	4e-49	length=522 numreads=6
contig06227	56711280	NP_001008672	Xenopustropicalis	Other	Coral	Animal - amphibian - frog	inhibitor of growth family, member 3	60	3e-08	length=380 numreads=6
contig06228	156393677	XP_001636454	Nematostella vectensis	Coral	Coral	Animal - Anthozoa - starlet sea anemone	predicted protein	80	2e-14	length=329 numreads=4
contig06229	115767153	XP_780387	Strongylocentrotus purpuratus	Other	Coral	Animal - Echinoidea - Sea Urchin	PREDICTED: similar to Snx27 protein	79	8e-14	length=171 numreads=3
contig06231	57973826	XP_565801	Anopheles gambiae str. PEST	Other	Coral	Animal - Insecta	AGAP000541-PA	91	1e-17	length=257 numreads=10
contig06233	156397965	XP_001637960	Nematostella vectensis	Coral	Coral	Animal - Anthozoa - starlet sea anemone	predicted protein	108	1e-22	length=145 numreads=1
contig06235	156407402	XP_001641533	Nematostella vectensis	Coral	Coral	Animal - Anthozoa - starlet sea anemone	predicted protein	93	5e-18	length=221 numreads=4
contig06237	73976319	XP_852471	Canis familiaris	Other	Coral	Animal - Mammalia - dog	PREDICTED: similar to guanine nucleotide bindingprotein (G protein), gamma 11	61	1e-07	length=870 numreads=17
contig06239	113931530	NP_001039215	Xenopus tropicalis	Other	Coral	Animal - amphibian - frog	novel tetratricopeptide repeat containingprotein	86	5e-16	length=240 numreads=2
contig06244	157112793	XP_001651875	Aedesaegypti	Other	Coral	Animal - Insecta	ras-related protein Rab-3C, putative	163	8e-39	length=591 numreads=8
contig06247	156348569	XP_001621897	Nematostella vectensis	Coral	Coral	Animal - Anthozoa - starlet sea anemone	hypothetical protein NEMVEDRAFT_v1g143294	76	6e-13	length=204 numreads=1
contig06260	126002507	XP_001352366	Drosophila pseudoobscura	Other	Coral	Animal - insecta - fruit fly	GA14074-PA	64	3e-09	length=218 numreads=1
contig06263	157768518	XP_001676080	Caenorhabditisbriggsae AF16	Other	Coral	Animal - nematode (roundworm)	Hypothetical protein CBG17510	121	2e-25	length=1197 numreads=18
contig06265	156405527	XP_001640783	Nematostella vectensis	Coral	Coral	Animal - Anthozoa - starlet sea anemone	predicted protein	144	2e-33	length=241 numreads=3
contig06269	156402756	XP_001639756	Nematostella vectensis	Coral	Coral	Animal - Anthozoa - starlet sea anemone	predicted protein	143	3e-33	length=391 numreads=11
contig06275	82698224	ABB89027	Gonyaulax polyedra	Other	Algal Symbiont	Plant - holophytic marine dinoflagellate which is bioluminescent	photosystem II chlorophyll-binding protein CP-47	69	6e-11	length=215 numreads=2
contig06276	156382415	XP_001632549	Nematostella vectensis	Coral	Coral	Animal - Anthozoa - starlet sea anemone	predicted protein	117	3e-25	length=245 numreads=4
contig06282	99653631	BAE94663	Galaxea fascicularis	Coral	Coral	Animal - Anthozoa - Galaxy Coral	egg protein	258	2e-67	length=701 numreads=14
contig06283	156356085	XP_001623761	Nematostella vectensis	Coral	Coral	Animal - Anthozoa - starlet sea anemone	predicted protein	70	5e-11	length=171 numreads=2
contig06284	156386256	XP_001633829	Nematostella vectensis	Coral	Coral	Animal - Anthozoa - starlet sea anemone	predicted protein	258	5e-68	length=419 numreads=22
contig06285	156361188	XP_001625401	Nematostella vectensis	Coral	Coral	Animal - Anthozoa - starlet sea anemone	predicted protein	230	3e-59	length=428 numreads=12
contig06286	156401665	XP_001639411	Nematostella vectensis	Coral	Coral	Animal - Anthozoa - starlet sea anemone	predicted protein	122	2e-26	length=576 numreads=7
contig06291	156353804	XP_001623101	Nematostella vectensis	Coral	Coral	Animal - Anthozoa - starlet sea anemone	predicted protein	128	1e-28	length=353 numreads=5
contig06292	156371631	XP_001628866	Nematostella vectensis	Coral	Coral	Animal - Anthozoa - starlet sea anemone	predicted protein	59	2e-07	length=516 numreads=7
contig06294	158299261	XP_554103	Anopheles gambiae str. PEST	Other	Coral	Animal - Insecta	AGAP010198-PA	99	6e-20	length=179 numreads=3
contig06296	156363289	XP_001625978	Nematostella vectensis	Coral	Coral	Animal - Anthozoa - starlet sea anemone	predicted protein	155	2e-36	length=634 numreads=16
contig06301	156346980	XP_001621597	Nematostella vectensis	Coral	Coral	Animal - Anthozoa - starlet sea anemone	hypothetical protein NEMVEDRAFT_v1g248661	82	9e-15	length=214 numreads=6
contig06306	156375578	XP_001630157	Nematostella vectensis	Coral	Coral	Animal - Anthozoa - starlet sea anemone	predicted protein	60	3e-08	length=118 numreads=3
contig06313	34392575	BAC82619	Danio rerio	Other	Coral	Animal - vertebrata - zebra fish	pol-like protein	87	2e-16	length=427 numreads=10
contig06322	156372854	XP_001629250	Nematostella vectensis	Coral	Coral	Animal - Anthozoa - starlet sea anemone	predicted protein	100	4e-20	length=212 numreads=1
contig06323	156386518	XP_001633959	Nematostella vectensis	Coral	Coral	Animal - Anthozoa - starlet sea anemone	predicted protein	130	3e-29	length=242 numreads=1
contig06325	156357628	XP_001624317	Nematostella vectensis	Coral	Coral	Animal - Anthozoa - starlet sea anemone	predicted protein	76	6e-13	length=214 numreads=3
contig06327	72004828	XP_784122	Strongylocentrotus purpuratus	Other	Coral	Animal - Echinoidea - Sea Urchin	PREDICTED: hypothetical protein	110	3e-23	length=302 numreads=4
contig06329	156393696	XP_001636463	Nematostella vectensis	Coral	Coral	Animal - Anthozoa - starlet sea anemone	predicted protein	79	3e-13	length=835 numreads=15
contig06334	156373226	XP_001629434	Nematostella vectensis	Coral	Coral	Animal - Anthozoa - starlet sea anemone	predicted protein	135	2e-30	length=512 numreads=8
contig06337	156376725	XP_001630509	Nematostella vectensis	Coral	Coral	Animal - Anthozoa - starlet sea anemone	predicted protein	210	3e-53	length=417 numreads=4
contig06338	45360861	NP_989106	Xenopus tropicalis	Other	Coral	Animal - amphibian - frog	COP9 constitutive photomorphogenic homolog subunit8	55	2e-06	length=178 numreads=2
contig06339	156343872	XP_001621145	Nematostella vectensis	Coral	Coral	Animal - Anthozoa - starlet sea anemone	hypothetical protein NEMVEDRAFT_v1g222319	111	2e-23	length=472 numreads=6
contig06341	41055552	NP_957226	Danio rerio	Other	Coral	Animal - vertebrata - zebra fish	5' nucleotidase ecto	86	5e-16	length=230 numreads=2
contig06344	156379698	XP_001631593	Nematostella vectensis	Coral	Coral	Animal - Anthozoa - starlet sea anemone	predicted protein	57	2e-07	length=242 numreads=2
contig06345	148226988	NP_001085874	Xenopus laevis	Other	Coral	Animal - amphibian - African Clawed Frogs	MGC80970 protein	372	3e-101	length=1475 numreads=34
contig06347	156372310	XP_001628981	Nematostella vectensis	Coral	Coral	Animal - Anthozoa - starlet sea anemone	predicted protein	82	7e-15	length=424 numreads=5
contig06351	156376666	XP_001630480	Nematostella vectensis	Coral	Coral	Animal - Anthozoa - starlet sea anemone	predicted protein	88	1e-16	length=301 numreads=8
contig06357	156391839	XP_001635757	Nematostella vectensis	Coral	Coral	Animal - Anthozoa - starlet sea anemone	predicted protein	57	2e-07	length=192 numreads=2
contig06366	5835697	NP_008512	Rhipicephalus sanguineus	Other	Coral	Animal - Arthropoda - Arachnid - Tick	COX2_15045 cytochrome c oxidase subunit II	81	2e-14	length=219 numreads=1
contig06369	156397012	XP_001637686	Nematostella vectensis	Coral	Coral	Animal - Anthozoa - starlet sea anemone	predicted protein	96	5e-19	length=155 numreads=3
contig06370	156370380	XP_001628448	Nematostella vectensis	Coral	Coral	Animal - Anthozoa - starlet sea anemone	predicted protein	62	1e-08	length=134 numreads=1
contig06373	115696683	XP_787246	Strongylocentrotus purpuratus	Other	Coral	Animal - Echinoidea - Sea Urchin	PREDICTED: similar to serine/threonine proteinkinase	67	3e-10	length=201 numreads=7
contig06374	156408628	XP_001641958	Nematostella vectensis	Coral	Coral	Animal - Anthozoa - starlet sea anemone	predicted protein	96	6e-19	length=242 numreads=3
contig06379	156374101	XP_001629647	Nematostella vectensis	Coral	Coral	Animal - Anthozoa - starlet sea anemone	predicted protein	81	2e-14	length=196 numreads=4
contig06385	72085806	XP_780272	Strongylocentrotus purpuratus	Other	Coral	Animal - Echinoidea - Sea Urchin	PREDICTED: hypothetical protein isoform 1	98	1e-19	length=162 numreads=2
contig06389	156363745	XP_001626201	Nematostella vectensis	Coral	Coral	Animal - Anthozoa - starlet sea anemone	predicted protein	64	2e-09	length=257 numreads=3
contig06390	156401521	XP_001639339	Nematostella vectensis	Coral	Coral	Animal - Anthozoa - starlet sea anemone	predicted protein	253	8e-66	length=675 numreads=15
contig06391	156396749	XP_001637555	Nematostella vectensis	Coral	Coral	Animal - Anthozoa - starlet sea anemone	predicted protein	308	4e-82	length=783 numreads=18
contig06392	156375257	XP_001629998	Nematostella vectensis	Coral	Coral	Animal - Anthozoa - starlet sea anemone	predicted protein	366	2e-99	length=1185 numreads=22
contig06398	156351470	XP_001622526	Nematostella vectensis	Coral	Coral	Animal - Anthozoa - starlet sea anemone	predicted protein	92	6e-18	length=338 numreads=5
contig06402	156372342	XP_001628997	Nematostella vectensis	Coral	Coral	Animal - Anthozoa - starlet sea anemone	predicted protein	105	1e-21	length=208 numreads=3
contig06406	156382794	XP_001632737	Nematostella vectensis	Coral	Coral	Animal - Anthozoa - starlet sea anemone	predicted protein	117	2e-25	length=229 numreads=2
contig06407	29840895	AAP05896	Schistosomajaponicum	Other	Coral	Animal - trematoda - parasitic worm	similar to alpha-L-fucosidase	101	2e-20	length=274 numreads=7
contig06409	156396920	XP_001637640	Nematostella vectensis	Coral	Coral	Animal - Anthozoa - starlet sea anemone	predicted protein	59	8e-08	length=241 numreads=1
contig06412	156402885	XP_001639820	Nematostella vectensis	Coral	Coral	Animal - Anthozoa - starlet sea anemone	predicted protein	78	1e-13	length=173 numreads=3
contig06413	41393069	NP_958858	Danio rerio	Other	Coral	Animal - vertebrata - zebra fish	chromosome segregation 1-like	181	1e-44	length=427 numreads=8
contig06428	156380631	XP_001631871	Nematostella vectensis	Coral	Coral	Animal - Anthozoa - starlet sea anemone	predicted protein	100	4e-20	length=229 numreads=3
contig06429	156349249	XP_001621979	Nematostella vectensis	Coral	Coral	Animal - Anthozoa - starlet sea anemone	hypothetical protein NEMVEDRAFT_v1g195566	67	2e-10	length=304 numreads=4
contig06430	156380949	XP_001632029	Nematostella vectensis	Coral	Coral	Animal - Anthozoa - starlet sea anemone	predicted protein	162	1e-38	length=528 numreads=8
contig06431	91089285	XP_970985	Triboliumcastaneum	Other	Coral	Animal - Insecta - flour beetles	PREDICTED: similar to CG17818-PA	106	8e-22	length=191 numreads=2
contig06433	91076004	XP_975712	Tribolium castaneum	Other	Coral	Animal - Insecta - flour beetles	PREDICTED: similar to CG7461-PA isoform 2	128	1e-28	length=311 numreads=8
contig06434	17535023	NP_495285	Caenorhabditis elegans	Other	Coral	Animal - nematode (roundworm)	abnormal cell LINeage family member (lin-23)	58	1e-07	length=214 numreads=2
contig06435	156400058	XP_001638817	Nematostella vectensis	Coral	Coral	Animal - Anthozoa - starlet sea anemone	predicted protein	104	3e-21	length=179 numreads=3
contig06438	156380939	XP_001632024	Nematostella vectensis	Coral	Coral	Animal - Anthozoa - starlet sea anemone	predicted protein	273	1e-71	length=777 numreads=17
contig06443	156393434	XP_001636333	Nematostella vectensis	Coral	Coral	Animal - Anthozoa - starlet sea anemone	predicted protein	73	7e-12	length=547 numreads=11
contig06444	118093933	XP_422155	Gallus gallus	Other	Coral	Animal - Aves - chicken	PREDICTED: similar to Kinesin heavy chain isoform5C (Kinesin heavy chain neuron-specific 2)	108	1e-22	length=315 numreads=5
contig06447	156404430	XP_001640410	Nematostella vectensis	Coral	Coral	Animal - Anthozoa - starlet sea anemone	predicted protein	138	1e-31	length=509 numreads=6
contig06448	156395420	XP_001637109	Nematostella vectensis	Coral	Coral	Animal - Anthozoa - starlet sea anemone	predicted protein	74	2e-12	length=186 numreads=4
contig06449	41053915	NP_956267	Danio rerio	Other	Coral	Animal - vertebrata - zebra fish	ubiquitin specific protease 14	145	8e-34	length=238 numreads=7
contig06469	156398656	XP_001638304	Nematostella vectensis	Coral	Coral	Animal - Anthozoa - starlet sea anemone	predicted protein	105	3e-21	length=583 numreads=10
contig06471	156373917	XP_001629556	Nematostella vectensis	Coral	Coral	Animal - Anthozoa - starlet sea anemone	predicted protein	167	4e-40	length=553 numreads=8
contig06472	57164149	NP_001009258	Rattus norvegicus	Other	Coral	Animal - mammalia - rat	checkpoint with forkhead and ring fingerdomains	70	5e-11	length=154 numreads=3
contig06473	156547385	XP_001603887	Nasonia vitripennis	Other	Coral	Animal - insecta - jewel wasp	PREDICTED: similar to ENSANGP00000021034	64	3e-09	length=114 numreads=2
contig06474	51965682	CAG29663	Lithobius forficatus	Other	Coral	Animal - Arthropod - Centipede	translation initiation factor 2 gamma subunit	63	4e-09	length=213 numreads=5
contig06476	156389496	XP_001635027	Nematostella vectensis	Coral	Coral	Animal - Anthozoa - starlet sea anemone	predicted protein	150	2e-35	length=337 numreads=3
contig06484	21311975	NP_080953	Mus musculus	Other	Coral	Animal - mammalia - house mouse	RAS-associated protein RAB13	73	4e-12	length=451 numreads=4
contig06485	21449273	AAM54049	Acropora millepora	Coral	Coral	Animal - Anthozoa - coral	AF285166_1 decapentaplegic	144	1e-33	length=222 numreads=4
contig06486	17136564	NP_476772	Drosophila melanogaster	Other	Coral	Animal - insecta - fruit fly	alpha-Tubulin at 84B CG1913-PA, isoform A	67	3e-10	length=101 numreads=2
contig06487	156368035	XP_001627502	Nematostella vectensis	Coral	Coral	Animal - Anthozoa - starlet sea anemone	predicted protein	110	3e-23	length=421 numreads=7
contig06491	156395372	XP_001637085	Nematostella vectensis	Coral	Coral	Animal - Anthozoa - starlet sea anemone	predicted protein	164	2e-39	length=404 numreads=6
contig06495	167881077	EDS44460	Culex pipiensquinquefasciatus	Other	Coral	Animal - Insecta - genus of mosquitoes	endothelin-converting enzyme	59	8e-08	length=157 numreads=2
contig06496	156371064	XP_001628586	Nematostella vectensis	Coral	Coral	Animal - Anthozoa - starlet sea anemone	predicted protein	123	3e-27	length=236 numreads=3
contig06498	145356298	XP_001422370	Ostreococcuslucimarinus CCE9901	Other	Algal Symbiont	Plant - pico-eukaryotic (bacterial-sized) prasinophyte green alga	Amt family transporter: ammonium	63	5e-09	length=225 numreads=1
contig06503	156398317	XP_001638135	Nematostella vectensis	Coral	Coral	Animal - Anthozoa - starlet sea anemone	predicted protein	67	4e-10	length=222 numreads=9
contig06505	34785096	AAH56806	Danio rerio	Other	Coral	Animal - vertebrata - zebra fish	Gtpbp1l protein	62	1e-08	length=228 numreads=4
contig06506	156368167	XP_001627567	Nematostella vectensis	Coral	Coral	Animal - Anthozoa - starlet sea anemone	predicted protein	85	1e-15	length=194 numreads=1
contig06507	156390865	XP_001635490	Nematostella vectensis	Coral	Coral	Animal - Anthozoa - starlet sea anemone	predicted protein	151	9e-35	length=833 numreads=17
contig06513	126321078	XP_001368272	Monodelphis domestica	Other	Coral	Animal - Mammalia - gray short-tailed opossum	PREDICTED: similar to chromodomain helicaseDNA binding protein 7	67	2e-10	length=173 numreads=3
contig06514	28628761	AAO49341	Heterocapsa triquetra	Other	Algal Symbiont	Plant - estuarine dinoflagellate	AF482412_1 alpha-tubulin	181	2e-44	length=275 numreads=2
contig06518	156368128	XP_001627548	Nematostella vectensis	Coral	Coral	Animal - Anthozoa - starlet sea anemone	predicted protein	122	8e-27	length=412 numreads=4
contig06519	156354446	XP_001623405	Nematostella vectensis	Coral	Coral	Animal - Anthozoa - starlet sea anemone	predicted protein	99	9e-20	length=241 numreads=2
contig06521	156402417	XP_001639587	Nematostella vectensis	Coral	Coral	Animal - Anthozoa - starlet sea anemone	predicted protein	146	5e-34	length=288 numreads=9
contig06524	156363743	XP_001626200	Nematostella vectensis	Coral	Coral	Animal - Anthozoa - starlet sea anemone	predicted protein	153	5e-36	length=291 numreads=8
contig06526	66810508	XP_638961	Dictyosteliumdiscoideum AX4	Other	Other	Protist - social soil-living amoeba	proteasome subunit beta type 7	86	7e-16	length=135 numreads=10
contig06528	156407023	XP_001641344	Nematostella vectensis	Coral	Coral	Animal - Anthozoa - starlet sea anemone	predicted protein	178	4e-43	length=674 numreads=11
contig06533	72044578	XP_787992	Strongylocentrotus purpuratus	Other	Coral	Animal - Echinoidea - Sea Urchin	PREDICTED: hypothetical protein	152	7e-36	length=390 numreads=9
contig06534	156364414	XP_001626343	Nematostella vectensis	Coral	Coral	Animal - Anthozoa - starlet sea anemone	predicted protein	92	7e-18	length=175 numreads=3
contig06536	121543849	ABM55589	Maconellicoccushirsutus	Other	Coral	Animal - Arthropod - Isopod	putative ribosomal protein S11	137	2e-31	length=379 numreads=8
contig06538	156406462	XP_001641064	Nematostella vectensis	Coral	Coral	Animal - Anthozoa - starlet sea anemone	predicted protein	112	1e-23	length=241 numreads=2
contig06542	156371253	XP_001628679	Nematostella vectensis	Coral	Coral	Animal - Anthozoa - starlet sea anemone	predicted protein	376	2e-102	length=1008 numreads=18
contig06546	156355202	XP_001623561	Nematostella vectensis	Coral	Coral	Animal - Anthozoa - starlet sea anemone	predicted protein	115	1e-24	length=199 numreads=7
contig06547	156406530	XP_001641098	Nematostella vectensis	Coral	Coral	Animal - Anthozoa - starlet sea anemone	predicted protein	127	3e-28	length=193 numreads=2
contig06552	13236514	NP_077270	Homo sapiens	Other	Coral	Animal - Mammalia - Human	chromosome 6 open reading frame 106 isoform a	66	5e-10	length=390 numreads=8
contig06553	167534947	XP_001749148	Monosiga brevicollis MX1	Other	Other	Protist - marine choanoflagellate	predicted protein	67	3e-10	length=398 numreads=4
contig06556	156371594	XP_001628848	Nematostella vectensis	Coral	Coral	Animal - Anthozoa - starlet sea anemone	predicted protein	132	6e-30	length=239 numreads=1
contig06561	156362494	XP_001625812	Nematostella vectensis	Coral	Coral	Animal - Anthozoa - starlet sea anemone	predicted protein	110	3e-23	length=358 numreads=6
contig06566	156389655	XP_001635106	Nematostella vectensis	Coral	Coral	Animal - Anthozoa - starlet sea anemone	predicted protein	61	2e-08	length=208 numreads=4
contig06567	156389655	XP_001635106	Nematostella vectensis	Coral	Coral	Animal - Anthozoa - starlet sea anemone	predicted protein	99	5e-20	length=231 numreads=3
contig06571	110756011	XP_392578	Apis mellifera	Other	Coral	Animal - Insecta	PREDICTED: similar to Ank2 CG7462-PB, isoform B	82	7e-15	length=203 numreads=2
contig06573	156369726	XP_001628125	Nematostella vectensis	Coral	Coral	Animal - Anthozoa - starlet sea anemone	predicted protein	72	1e-11	length=180 numreads=3
contig06574	435423	AAA03629		N/A	N/A	N/A	fork head domain protein	128	1e-28	length=203 numreads=1
contig06577	156359494	XP_001624803	Nematostella vectensis	Coral	Coral	Animal - Anthozoa - starlet sea anemone	predicted protein	160	3e-38	length=388 numreads=6
contig06583	156395230	XP_001637014	Nematostella vectensis	Coral	Coral	Animal - Anthozoa - starlet sea anemone	predicted protein	55	1e-06	length=236 numreads=4
contig06594	56693369	NP_001008648	Danio rerio	Other	Coral	Animal - vertebrata - zebra fish	forkhead box-like	91	1e-17	length=436 numreads=4
contig06596	156374111	XP_001629652	Nematostella vectensis	Coral	Coral	Animal - Anthozoa - starlet sea anemone	predicted protein	128	1e-28	length=209 numreads=4
contig06597	156389516	XP_001635037	Nematostella vectensis	Coral	Coral	Animal - Anthozoa - starlet sea anemone	predicted protein	242	6e-63	length=492 numreads=8
contig06600	156334701	XP_001619511	Nematostella vectensis	Coral	Coral	Animal - Anthozoa - starlet sea anemone	hypothetical protein NEMVEDRAFT_v1g151104	129	2e-28	length=720 numreads=9
contig06601	156408105	XP_001641697	Nematostella vectensis	Coral	Coral	Animal - Anthozoa - starlet sea anemone	predicted protein	187	5e-46	length=578 numreads=12
contig06602	158292338	XP_313844	Anopheles gambiae str. PEST	Other	Coral	Animal - Insecta	AGAP004547-PA	95	1e-18	length=339 numreads=5
contig06603	156390224	XP_001635171	Nematostella vectensis	Coral	Coral	Animal - Anthozoa - starlet sea anemone	predicted protein	280	4e-74	length=598 numreads=7
contig06610	156408816	XP_001642052	Nematostella vectensis	Coral	Coral	Animal - Anthozoa - starlet sea anemone	predicted protein	70	3e-11	length=143 numreads=3
contig06613	156402678	XP_001639717	Nematostella vectensis	Coral	Coral	Animal - Anthozoa - starlet sea anemone	predicted protein	54	2e-06	length=103 numreads=2
contig06617	167522860	XP_001745767	Monosiga brevicollis MX1	Other	Other	Protist - marine choanoflagellate	predicted protein	75	1e-12	length=384 numreads=6
contig06626	110757948	XP_396603	Apis mellifera	Other	Coral	Animal - Insecta	PREDICTED: similar to LIM-kinase1 CG1848-PA,isoform A	156	4e-37	length=364 numreads=5
contig06629	156401035	XP_001639097	Nematostella vectensis	Coral	Coral	Animal - Anthozoa - starlet sea anemone	predicted protein	67	4e-10	length=125 numreads=1
contig06631	47222756	CAG01723	Tetraodon nigroviridis	Other	Coral	Animal - green spotted puffer fish	unnamed protein product	181	8e-45	length=413 numreads=9
contig06633	156369877	XP_001628200	Nematostella vectensis	Coral	Coral	Animal - Anthozoa - starlet sea anemone	predicted protein	110	3e-23	length=212 numreads=1
contig06635	156350341	XP_001622241	Nematostella vectensis	Coral	Coral	Animal - Anthozoa - starlet sea anemone	hypothetical protein NEMVEDRAFT_v1g1805	118	1e-25	length=242 numreads=3
contig06636	156362402	XP_001625767	Nematostella vectensis	Coral	Coral	Animal - Anthozoa - starlet sea anemone	predicted protein	156	5e-37	length=404 numreads=6
contig06640	156407045	XP_001641355	Nematostella vectensis	Coral	Coral	Animal - Anthozoa - starlet sea anemone	predicted protein	72	9e-12	length=266 numreads=4
contig06651	156380850	XP_001631980	Nematostella vectensis	Coral	Coral	Animal - Anthozoa - starlet sea anemone	predicted protein	235	1e-60	length=532 numreads=11
contig06656	148237620	NP_001080612	Xenopus laevis	Other	Coral	Animal - amphibian - African Clawed Frogs	CCR4-NOT transcription complex, subunit 4	114	2e-24	length=224 numreads=5
contig06657	71611066	BAE16611	Rana rugosa	Other	Coral	Animal - vertebrata - amphibian - frog	Wnt-4 protein	70	4e-11	length=181 numreads=1
contig06664	156353148	XP_001622937	Nematostella vectensis	Coral	Coral	Animal - Anthozoa - starlet sea anemone	predicted protein	195	1e-48	length=525 numreads=14
contig06665	156373883	XP_001629539	Nematostella vectensis	Coral	Coral	Animal - Anthozoa - starlet sea anemone	predicted protein	110	4e-23	length=195 numreads=2
contig06670	68363530	XP_698537	Daniorerio	Other	Coral	Animal - vertebrata - zebra fish	PREDICTED: similar to LOC407663 protein	52	8e-06	length=110 numreads=2
contig06671	156401462	XP_001639310	Nematostella vectensis	Coral	Coral	Animal - Anthozoa - starlet sea anemone	predicted protein	65	9e-10	length=140 numreads=2
contig06672	156395912	XP_001637354	Nematostella vectensis	Coral	Coral	Animal - Anthozoa - starlet sea anemone	predicted protein	156	2e-36	length=854 numreads=15
[truncated: 10,143 more rows]

## Sheet: Table S4
Table S4. Phylogenetic characterization for probes spotted on the microarray developed to investigate transcript expression in the coral animal and zooxanthellae within the coral species Acropora formosa. Probes represent the top 7,500 transcriptomic sequences identified with the lowest E values (which represent the best homology to known genes) in both forward and reverse sequence orientation (d…
Probe ID	GI	RefSeq	Organism	Strict Taxonomy	Inclusive Taxonomy	Phylogeny	Description (Transcript Code)	Bit Score	E-Value	Description (Sequence)	Probe Seq
Contig00022	1103865	AAB49329		N/A	N/A	N/A	formyl-tetrahydrofolate synthetase	1074	1e-311	contig00022 length=10029 numreads=219	TGTGGTTAGTATTATTCTTTATGACCTAATAGCTTATTTATTGGGTTGGTTTGGTCGAGG						99	6e-20	predicted protein
Contig00022_R	1103865	AAB49329		N/A	N/A	N/A	formyl-tetrahydrofolate synthetase	1074	1e-311	contig00022 length=10029 numreads=219	CTGTTAGTCCTTTGAGATACCATAATAAGTGTCGTCTTCTTAAAATTATCCTTGATAGCC						59	7e-08	predicted protein
Contig00055	161661017	ABX75376	Lycosasingoriensis	Other	Coral	Animal - Arthropoda - Spider	translation elongation factor 2	145	1e-33	contig00055 length=230 numreads=2	AATTTGTCGAAGTACTGATCCAGATCTGGCAGCGAGTCCTTGAGGCCCTTGCGCTTGCGG						239	3e-61	hypothetical protein NEMVEDRAFT_v1g176357
Contig00055_R	161661017	ABX75376	Lycosasingoriensis	Other	Coral	Animal - Arthropoda - Spider	translation elongation factor 2	145	1e-33	contig00055 length=230 numreads=2	CCTCAAGGACTCGCTGCCAGATCTGGATCAGTACTTCGACAAATTATAATCGCTGGCAAC						65	1e-09	predicted protein
Contig00075	13122812	AAK12647	Amblyomma sp.'Amb2'	Other	Coral	Animal - Tick	AF240836_1 elongation factor-1alpha	636	1e-180	contig00075 length=1169 numreads=38	GCTAGGGAAAAAGCTCCTGGCTCAGTTTTTGGTTACCCTGTTTCTCAACATTTGGTTGCT						60	4e-08	predicted protein
Contig00075_R	13122812	AAK12647	Amblyomma sp.'Amb2'	Other	Coral	Animal - Tick	AF240836_1 elongation factor-1alpha	636	1e-180	contig00075 length=1169 numreads=38	AATCTTCTTGATGTAGGCAGACACTTCCTTCTGGATTTCCTCGAAACGGCTCTGAGAGAA						80	3e-14	predicted protein
Contig00081	156390523	XP_001635320	Nematostella vectensis	Coral	Coral	Animal - Anthozoa - starlet sea anemone	predicted protein	76	6e-13	contig00081 length=207 numreads=1	ACCTGTCCATTTACAATTGGAATGATTTTTGTCCAGCGGGAGATTAAGAGAAGGCTCACG						100	3e-20	predicted protein
Contig00081_R	156390523	XP_001635320	Nematostella vectensis	Coral	Coral	Animal - Anthozoa - starlet sea anemone	predicted protein	76	6e-13	contig00081 length=207 numreads=1	AATGTCTATGAGGCTTTCAGTGTTGAAGTGGACTAGAGACAGCCCCGTTTCCCATTCTTT						126	7e-28	heat shock protein 70
Contig00082	156403814	XP_001640103	Nematostella vectensis	Coral	Coral	Animal - Anthozoa - starlet sea anemone	predicted protein	391	6e-107	contig00082 length=1100 numreads=39	ATAATGCTTGGCTGTGCCTAAAAAAGTGACGACGGAACAACTCTTGCAAAAGCCAACGAG						412	1e-113	plasma membrane calcium ATPase
Contig00082_R	156403814	XP_001640103	Nematostella vectensis	Coral	Coral	Animal - Anthozoa - starlet sea anemone	predicted protein	391	6e-107	contig00082 length=1100 numreads=39	GTTCGTTATCTTAAAGCTCAGGTCTACTTGTAATGCCTTGATAGAGATTGAGTAAAACGT						78	2e-13	predicted protein
Contig00083	115655582	XP_780679	Strongylocentrotus purpuratus	Other	Coral	Animal - Echinoidea - Sea Urchin	PREDICTED: similar to granulin	94	2e-18	contig00083 length=175 numreads=2	TTATAAGTGCAATCTTGTAGCCAAAACTTGTAGTAGGGGCATTGTCAGCTTGCCCCTTCG						198	1e-49	predicted protein
Contig00083_R	115655582	XP_780679	Strongylocentrotus purpuratus	Other	Coral	Animal - Echinoidea - Sea Urchin	PREDICTED: similar to granulin	94	2e-18	contig00083 length=175 numreads=2	TGGCTACAAGATTGCACTTATAACCACGGGGGCAACAGTGCAGTTTATCTTTACAGCACA						98	9e-20	predicted protein
Contig00085	156405298	XP_001640669	Nematostella vectensis	Coral	Coral	Animal - Anthozoa - starlet sea anemone	predicted protein	56	5e-07	contig00085 length=379 numreads=8	GCTTGCGAGTTTACAAGAACCAAACTTGTTTGTTGATTTTGTACATACAGGAGAAACAAT						102	8e-21	predicted protein
Contig00085_R	156405298	XP_001640669	Nematostella vectensis	Coral	Coral	Animal - Anthozoa - starlet sea anemone	predicted protein	56	5e-07	contig00085 length=379 numreads=8	TATGGGTGTGATCATTCGGGGGTAACCATTTTCAAGTCTTAGAGAGTCGTCAAGCAACCT						153	6e-36	predicted protein
Contig00087	149727985	XP_001499890	Equus caballus	Other	Coral	Animal - Mammalia - horse	PREDICTED: similar to glutaminyl-peptidecyclotransferase	76	5e-13	contig00087 length=159 numreads=2	CTGCGTTTTGCATTAGGATTTAGAGTGGCAATAATGTTTGTAAATTTCTTTGGCCCATAC						92	2e-17	predicted protein
Contig00087_R	149727985	XP_001499890	Equus caballus	Other	Coral	Animal - Mammalia - horse	PREDICTED: similar to glutaminyl-peptidecyclotransferase	76	5e-13	contig00087 length=159 numreads=2	AGAGAACAGCAATTATCAGTACTTTCTTGGTGCTACAGATTCTGCAATGCCTTGTGCAAT						65	1e-09	predicted protein
Contig00090	156368386	XP_001627675	Nematostella vectensis	Coral	Coral	Animal - Anthozoa - starlet sea anemone	predicted protein	109	4e-22	contig00090 length=1160 numreads=55	AAGTTGGTGAAAGATCAGAGTTCTTCTCTGAGTATTTCAGCTGTGCCGTGAGTGCCTTGA						59	1e-07	predicted protein
Contig00090_R	156368386	XP_001627675	Nematostella vectensis	Coral	Coral	Animal - Anthozoa - starlet sea anemone	predicted protein	109	4e-22	contig00090 length=1160 numreads=55	AGGGCTCAAAAAGTGTGTCTTCTGTAGCTCGCTGTTCAATAAATTGTCTTTTCCCTAAAC						113	4e-24	predicted protein
Contig00093	37779114	AAP20217	Pagrus major	Other	Coral	Animal - vertebrata - fish	40S ribosomal protein S15A	106	3e-22	contig00093 length=420 numreads=7	AGTCGAACAGTTCTAATAGTTTAACAAAAGAAAAACTGATCGGGGTGGATTTGAAATGCA						63	3e-09	predicted protein
Contig00093_R	37779114	AAP20217	Pagrus major	Other	Coral	Animal - vertebrata - fish	40S ribosomal protein S15A	106	3e-22	contig00093 length=420 numreads=7	TGGCAAGAGATTGTTTGCCCACTTTTCAATGTCATGAACTTTTAGGTCGAAACGAGGACT						153	4e-36	predicted protein
Contig00096	13359451	BAB33421	Pisumsativum	Other	Algal Symbiont	Plant - Angiosperm - garden pea	putative senescence-associated protein	166	5e-39	contig00096 length=1211 numreads=54	TAGTTTTACCCTACTGATGACCGGTCGTTGCGATAGTAATTCTGCTCAGTACGAGAGGAA						201	1e-50	predicted protein
Contig00096_R	13359451	BAB33421	Pisumsativum	Other	Algal Symbiont	Plant - Angiosperm - garden pea	putative senescence-associated protein	166	5e-39	contig00096 length=1211 numreads=54	TACCACAAGAGAGTCATAGTTACTCCCGCCGTTTACCCGCGCTTTTTTGAATTTCTTCAC						84	2e-15	predicted protein
Contig00097	55743161	NP_001006658	Homo sapiens	Other	Coral	Animal - Mammalia - Human	WD repeat domain 35 isoform 1	61	2e-08	contig00097 length=206 numreads=1	TTTGCATCCGTCCAATATCAAAGCACACAGCCAAACATGGGCAGTTTGGCTCAACAAATC						192	6e-48	predicted protein
Contig00097_R	55743161	NP_001006658	Homo sapiens	Other	Coral	Animal - Mammalia - Human	WD repeat domain 35 isoform 1	61	2e-08	contig00097 length=206 numreads=1	GGATGAGAGTATGTTTGTAGTGCACCAGTAGTTATTTTGGTTTATTAGCATACTGTAAGT						67	4e-10	predicted protein
Contig00109	156396428	XP_001637395	Nematostella vectensis	Coral	Coral	Animal - Anthozoa - starlet sea anemone	predicted protein	405	6e-111	contig00109 length=1813 numreads=68	CTGTAAATTGTTGCGACACAAGATTCAAGTAATAATATGGCGGTACCTAAGTTCACCTCC						101	1e-20	predicted protein
Contig00109_R	156396428	XP_001637395	Nematostella vectensis	Coral	Coral	Animal - Anthozoa - starlet sea anemone	predicted protein	405	6e-111	contig00109 length=1813 numreads=68	CCACTCAAAAGTGTTGAACAACAGAAATACAAACTCCAAAAAACAAGGATTGCTTTATCG						107	2e-22	predicted protein
Contig00114	21913167	AAM77465	Heterocapsatriquetra	Other	Algal Symbiont	Plant - estuarine dinoflagellate	oxygen evolving enhancer 1 precursor	410	7e-113	contig00114 length=803 numreads=65	TCACACCCAAAGCAGCACCAAAGCTCAAGAGAGGTGCAGCCCAAGAGTAGCTCTGGCTCT						55	1e-06	predicted protein
Contig00114_R	21913167	AAM77465	Heterocapsatriquetra	Other	Algal Symbiont	Plant - estuarine dinoflagellate	oxygen evolving enhancer 1 precursor	410	7e-113	contig00114 length=803 numreads=65	GAGATTGGTGGCGTCTTTGTCTCCAAGCAACCTTCTGACACCGACATGGGCGCCAAAGAG						56	6e-07	predicted protein
Contig00119	156393973	XP_001636601	Nematostella vectensis	Coral	Coral	Animal - Anthozoa - starlet sea anemone	predicted protein	63	2e-08	contig00119 length=684 numreads=33	CCCGAATCTCTACCGGACAGTAATGATTTTAAAGCTTTTTGTATTCAAAATCTTCGTGTT						404	7e-111	predicted protein
Contig00119_R	156393973	XP_001636601	Nematostella vectensis	Coral	Coral	Animal - Anthozoa - starlet sea anemone	predicted protein	63	2e-08	contig00119 length=684 numreads=33	TCGCCAAAACCGACTCACCATTATTGAGTTTATCTTGCAATGAACCTGAGGATGCTCTTA						147	2e-34	predicted protein
Contig00120	156386784	XP_001634091	Nematostella vectensis	Coral	Coral	Animal - Anthozoa - starlet sea anemone	predicted protein	131	8e-29	contig00120 length=1065 numreads=34	TTCTATTATGACGTGGACTTGGAAGCCCCACCATTGGAGAACAAGGTGCCAATTGAAAAG						54	2e-06	predicted protein
Contig00120_R	156386784	XP_001634091	Nematostella vectensis	Coral	Coral	Animal - Anthozoa - starlet sea anemone	predicted protein	131	8e-29	contig00120 length=1065 numreads=34	TTCATGATGATTGCCTTTATGCGAATGCTCCTTGGTTCGTCTTGAGTCGTTGTGAATAAT						161	1e-38	predicted protein
Contig00125	156348534	XP_001621884	Nematostella vectensis	Coral	Coral	Animal - Anthozoa - starlet sea anemone	predicted protein	63	6e-09	contig00125 length=200 numreads=2	ACAGAAACAGATATGTTGATGATCCGAGAAAGTGAGCAAAAACCATCCATCGCTAGAAAA						168	1e-39	predicted protein
Contig00125_R	156348534	XP_001621884	Nematostella vectensis	Coral	Coral	Animal - Anthozoa - starlet sea anemone	predicted protein	63	6e-09	contig00125 length=200 numreads=2	ATTCTTCTCCTTTGGTCAGAGAAGGACTTCAGGTTTGATGTGATGCACGGGTCATTTCCA						91	2e-17	predicted protein
Contig00126	156401438	XP_001639298	Nematostella vectensis	Coral	Coral	Animal - Anthozoa - starlet sea anemone	predicted protein	291	2e-77	contig00126 length=570 numreads=14	AGTGAAGCATTCATTTGAGATCATGCATCTACTTACAGGAGAGAACCCTCTTCAGGTCCT						154	3e-36	predicted protein
Contig00126_R	156401438	XP_001639298	Nematostella vectensis	Coral	Coral	Animal - Anthozoa - starlet sea anemone	predicted protein	291	2e-77	contig00126 length=570 numreads=14	ATCTGTGCTCCATTTGCCAAAGAGTTTGATATCTTGTATTTCAGGTGCTGTCGCCACAGC						228	2e-58	predicted protein
Contig00127	57914573	XP_555129	Anopheles gambiae str. PEST	Other	Coral	Animal - Insecta	AGAP008329-PA	70	3e-11	contig00127 length=157 numreads=3	CGAGTTGGAACGTGTTGCCAAGTCTAACCGTTAAAGCAACAATATGAAAAAACATTAAAT						235	1e-60	predicted protein
Contig00127_R	57914573	XP_555129	Anopheles gambiae str. PEST	Other	Coral	Animal - Insecta	AGAP008329-PA	70	3e-11	contig00127 length=157 numreads=3	TTCTTGATTGCATAGGAATTTGACGATCCCTTGGCAGCATTGATAAGCTCATCAGCAAGA						150	2e-34	predicted protein
Contig00129	71565267	AAH92686	Danio rerio	Other	Coral	Animal - vertebrata - zebra fish	Selenoprotein W, 1	103	2e-20	contig00129 length=799 numreads=25	ATCTTGCAACGATAAAACACTATTTCTGCAAACTGACGCCCCAAAGATGAAAGTAGTTAC						138	1e-31	predicted protein
Contig00129_R	71565267	AAH92686	Danio rerio	Other	Coral	Animal - vertebrata - zebra fish	Selenoprotein W, 1	103	2e-20	contig00129 length=799 numreads=25	GGATCCTCTTTTGACTCAATATATTTGTGTTATTTCTTGTTGGCGCAAGTTCTTTGGTTT						93	6e-18	glutaredoxin
Contig00132	156388831	XP_001634696	Nematostella vectensis	Coral	Coral	Animal - Anthozoa - starlet sea anemone	predicted protein	86	4e-16	contig00132 length=322 numreads=3	ATCGTATTGTTGGCGCTGGACTTGGGTTTTCCTTTGGTGTCGACGTTATCATGACATACA						89	1e-16	predicted protein
Contig00132_R	156388831	XP_001634696	Nematostella vectensis	Coral	Coral	Animal - Anthozoa - starlet sea anemone	predicted protein	86	4e-16	contig00132 length=322 numreads=3	ATGGAAGAAGCCAATCTTGAGGAATGATTTTGTCCGAGTCCAAGAGCTGTATAGAGCGCA						72	1e-11	predicted protein
Contig00137	115754886	XP_788080	Strongylocentrotus purpuratus	Other	Coral	Animal - Echinoidea - Sea Urchin	PREDICTED: hypothetical protein	70	3e-11	contig00137 length=229 numreads=4	GCACCAGTCTTTGCTCAGAACAAATTATCCAGCATTTTAAATGAGTGTGCATCTGAAAAG						409	3e-112	predicted protein
Contig00137_R	115754886	XP_788080	Strongylocentrotus purpuratus	Other	Coral	Animal - Echinoidea - Sea Urchin	PREDICTED: hypothetical protein	70	3e-11	contig00137 length=229 numreads=4	CACCAACCCTTACAATCAAAGAAGTCACATTGTAAATCACTTTCACATGTTGGTTCCTCT						66	6e-10	predicted protein
Contig00139	110756089	XP_001122009	Apis mellifera	Other	Coral	Animal - Insecta	PREDICTED: similar to HECT domain containing 1	80	3e-14	contig00139 length=203 numreads=4	ATCACCAGGTGAATGGATGGTCCCTGTTGGAAACAATTCCACATCAACATCATCCTCTAC						67	2e-10	predicted protein
Contig00139_R	110756089	XP_001122009	Apis mellifera	Other	Coral	Animal - Insecta	PREDICTED: similar to HECT domain containing 1	80	3e-14	contig00139 length=203 numreads=4	TTTCTCTCCCTTGCTTTATCCATGGGAGTTTTGCCATCTTCATCTCTCAGATCTGGGTTG						164	1e-39	predicted protein
Contig00140	156328537	XP_001618948	Nematostella vectensis	Coral	Coral	Animal - Anthozoa - starlet sea anemone	hypothetical protein NEMVEDRAFT_v1g8518	56	8e-07	contig00140 length=109 numreads=1	GAAGCGATTCCAAAAAGGTAAGAATCGCTTCGCGGTGGGTGAATAAAGCCAAATATTCTT						122	1e-26	predicted protein
Contig00140_R	156328537	XP_001618948	Nematostella vectensis	Coral	Coral	Animal - Anthozoa - starlet sea anemone	hypothetical protein NEMVEDRAFT_v1g8518	56	8e-07	contig00140 length=109 numreads=1	TTTTGGAATCGCTTCCGATGATTCCTCTGAATTATGGCTTAGCCCAAGCGAAGATCCAAG						67	4e-10	predicted protein
Contig00143	156371477	XP_001628790	Nematostella vectensis	Coral	Coral	Animal - Anthozoa - starlet sea anemone	predicted protein	411	4e-113	contig00143 length=751 numreads=23	TGTTCTCGTAGTTGGTTATGGTACTTATGAGGGCAACGACTACTGGCTGGTGAAAAACTC						137	2e-31	predicted protein
Contig00143_R	156371477	XP_001628790	Nematostella vectensis	Coral	Coral	Animal - Anthozoa - starlet sea anemone	predicted protein	411	4e-113	contig00143 length=751 numreads=23	TTCGCATTCCCAAATATAGGAAGCGGTATTCAGTCTCAGTCAGGTCTCCAAACTGGTTCA						74	3e-12	hypothetical protein NEMVEDRAFT_v1g155753
Contig00145	156395055	XP_001636927	Nematostella vectensis	Coral	Coral	Animal - Anthozoa - starlet sea anemone	predicted protein	169	1e-40	contig00145 length=618 numreads=8	ACCTCAACAGTCCACTGAGTAGAGAATCTCAGACACCTGCTAAGAAAACTGCAAAAGAAA						133	3e-30	predicted protein
Contig00145_R	156395055	XP_001636927	Nematostella vectensis	Coral	Coral	Animal - Anthozoa - starlet sea anemone	predicted protein	169	1e-40	contig00145 length=618 numreads=8	TATGCATGGGAGCTCCACAGTTCTTCACACAAGCTTCCAACACAATTAACCCATATCTTG						76	6e-13	predicted protein
Contig00146	156383666	XP_001632954	Nematostella vectensis	Coral	Coral	Animal - Anthozoa - starlet sea anemone	predicted protein	191	1e-47	contig00146 length=382 numreads=5	ACCATAGCGCTCAAAGGCTTCCTTGAGGTCAGAAATCGAGGTTGACTTTTCAATATTTCC						91	2e-17	predicted protein
Contig00146_R	156383666	XP_001632954	Nematostella vectensis	Coral	Coral	Animal - Anthozoa - starlet sea anemone	predicted protein	191	1e-47	contig00146 length=382 numreads=5	TTAAACCGAGGCAGAGAGCAAGCACTTGTAAGCTTTGACAGTGTGGAGTCTGCAAACATT						77	2e-13	predicted protein
Contig00151	156386226	XP_001633814	Nematostella vectensis	Coral	Coral	Animal - Anthozoa - starlet sea anemone	predicted protein	169	3e-41	contig00151 length=458 numreads=5	GGTCTCACTTATGATTTGCTTATAAGAACAAGGCATTTTAAGTTGGCCGAAACTGTTGTG						79	5e-14	predicted protein
Contig00151_R	156386226	XP_001633814	Nematostella vectensis	Coral	Coral	Animal - Anthozoa - starlet sea anemone	predicted protein	169	3e-41	contig00151 length=458 numreads=5	TGAAGGTCTGCAGTTGGCCATGGGTAAGAAAAACTTCTCATTGTCCCACAAGTGAACATG						139	8e-31	predicted protein
Contig00152	156385216	XP_001633527	Nematostella vectensis	Coral	Coral	Animal - Anthozoa - starlet sea anemone	predicted protein	212	1e-53	contig00152 length=563 numreads=8	GATTTTCAAAATGATACCATCCCTGAAATATCTCGACGGCTACGATAGGCACGGGAATGA						57	3e-07	predicted protein
Contig00152_R	156385216	XP_001633527	Nematostella vectensis	Coral	Coral	Animal - Anthozoa - starlet sea anemone	predicted protein	212	1e-53	contig00152 length=563 numreads=8	AAAGCGATCCGTTTCTCCATCCTTGTGTTGTTCGTCGTAGCTGGAGTTGCATTATCCATT						66	7e-10	predicted protein
Contig00154	156362416	XP_001625774	Nematostella vectensis	Coral	Coral	Animal - Anthozoa - starlet sea anemone	predicted protein	162	3e-38	contig00154 length=877 numreads=21	CTAGCAAGGACTCTTACCAGAAAATACGGTTTATGATCTCTCCTTTTTCGATTTATCAAT						369	3e-100	predicted protein
Contig00154_R	156362416	XP_001625774	Nematostella vectensis	Coral	Coral	Animal - Anthozoa - starlet sea anemone	predicted protein	162	3e-38	contig00154 length=877 numreads=21	TGATTCTACTTCCTTTTGAGCACATGGTAAGTCGTGCCAGTCCCCCTTCAACTCTTTCAA						233	3e-60	predicted protein
Contig00155	156404514	XP_001640452	Nematostella vectensis	Coral	Coral	Animal - Anthozoa - starlet sea anemone	predicted protein	426	9e-118	contig00155 length=901 numreads=46	GGTGCTAAAGATCAAGCTTTCAAACAGTAAAATACTGAAGCCAAAGGACACAATAAAGTC						70	3e-11	predicted protein
Contig00155_R	156404514	XP_001640452	Nematostella vectensis	Coral	Coral	Animal - Anthozoa - starlet sea anemone	predicted protein	426	9e-118	contig00155 length=901 numreads=46	TCATATCTTTCACCAAGCGACCAAGTTTTGTTACTGGCACCCACTCTTTATCATCGGCTT						58	2e-07	hypothetical protein NEMVEDRAFT_v1g236165
Contig00164	45544523	BAD12572	Numida meleagris	Other	Coral	Animal - Aves - Helmeted Guineafowl	heat shock protein	795	3e-228	contig00164 length=2043 numreads=51	ATCTCCTCTGCAAAGAAAGATTTTGTCTCTCCTTTGTGGTCCACCCTAATCTTCGGTCTC						193	2e-48	predicted protein
Contig00164_R	45544523	BAD12572	Numida meleagris	Other	Coral	Animal - Aves - Helmeted Guineafowl	heat shock protein	795	3e-228	contig00164 length=2043 numreads=51	GGGCCTTGGAAGTAACCGTATTGTTTCCAGTTTCTTTTGTTGTTGAATGATTAAAATTTC						79	6e-14	predicted protein
Contig00165	149713996	XP_001497553	Equus caballus	Other	Coral	Animal - Mammalia - horse	PREDICTED: similar to Putativedeoxyribose-phosphate aldolase (Phosphodeoxyriboaldolase)(Deoxyriboaldolase) (DERA)	72	1e-11	contig00165 length=261 numreads=2	GGGTTTGAATTCAAACCCTTTCGGTTCCAACTTTTGCTGGTCTTGTTTTGTTTTTTGTTG						126	4e-28	predicted protein
Contig00165_R	149713996	XP_001497553	Equus caballus	Other	Coral	Animal - Mammalia - horse	PREDICTED: similar to Putativedeoxyribose-phosphate aldolase (Phosphodeoxyriboaldolase)(Deoxyriboaldolase) (DERA)	72	1e-11	contig00165 length=261 numreads=2	AGCTCCTGTTGTGACATCTTCCTTGGGTACATCGAGAACTTTTAGAATGTCTTCCCTCAG						92	6e-17	predicted protein
Contig00170	74095865	NP_001027692	Ciona intestinalis	Other	Coral	Animal - Chordata - Sea squirt	Rac1 protein	319	6e-85	contig00170 length=1796 numreads=35	CCAAGACCCACAACTCCTTAATTTAGTGATTTCTTAGTTTGAATTCATCAAGAGACTTTC						55	2e-06	hypothetical protein NEMVEDRAFT_v1g42499
Contig00170_R	74095865	NP_001027692	Ciona intestinalis	Other	Coral	Animal - Chordata - Sea squirt	Rac1 protein	319	6e-85	contig00170 length=1796 numreads=35	ATCGAACCTTCTTTAAGATTCTAACGGAAGTTCCACCACTCCAACAGATCGAGAAAACCC						203	3e-51	predicted protein
Contig00175	156367384	XP_001627397	Nematostella vectensis	Coral	Coral	Animal - Anthozoa - starlet sea anemone	predicted protein	181	1e-44	contig00175 length=468 numreads=7	TCTTTCCCAGTCAGTGTACTTTTCTGATCCACAACATTTTAGTTCTTTCTGCACGGTATC						81	2e-14	predicted protein
Contig00175_R	156367384	XP_001627397	Nematostella vectensis	Coral	Coral	Animal - Anthozoa - starlet sea anemone	predicted protein	181	1e-44	contig00175 length=468 numreads=7	CAAATAGCCAGGGATTTAAATCAACTTGTTTTGTACAAGTACGGCGGAATTATTCTCAAG						127	2e-28	orthodenticle A
Contig00176	48479191	AAT44870	Branchiostoma belcheritsingtaunese	Other	Coral	Animal - cephalochordate	vitellogenin-like protein	79	8e-13	contig00176 length=1570 numreads=55	ATTCGTGAGCGATGAGATTGATTAAGGGTGCTTGTATTCAGTTTTCTTTGAATAAAGGGT						242	4e-62	predicted protein
Contig00176_R	48479191	AAT44870	Branchiostoma belcheritsingtaunese	Other	Coral	Animal - cephalochordate	vitellogenin-like protein	79	8e-13	contig00176 length=1570 numreads=55	TGCTTGCTTGTACATGGTTTCCGTCTGGACACAGAAGCAGAAAATCTTCCTTTTTGAGGC						164	9e-39	predicted protein
Contig00178	67083847	AAY66858	Ixodes scapularis	Other	Coral	Animal - deer tick	ribosomal protein L22	67	2e-10	contig00178 length=240 numreads=1	AACGAGGAAGAGGAGACGATGAGGACAACGACTGAGTTAAATAAAAGTTGCCCTTACCGT						69	8e-11	predicted protein
Contig00178_R	67083847	AAY66858	Ixodes scapularis	Other	Coral	Animal - deer tick	ribosomal protein L22	67	2e-10	contig00178 length=240 numreads=1	AAGGTACTTCAGGTACCTTTTGGAGAAAGGAACCTCAGCTGTAACAGTGACCTTGCTCTT						178	6e-43	predicted protein
Contig00181	156321363	XP_001618258	Nematostella vectensis	Coral	Coral	Animal - Anthozoa - starlet sea anemone	hypothetical protein NEMVEDRAFT_v1g155159	163	2e-38	contig00181 length=790 numreads=95	TTCTTCTCTTTCGACAAACTCTTCCTTCTCGCTCTACTTCGACAACGTAATCAAATGATA						70	3e-11	predicted protein
Contig00181_R	156321363	XP_001618258	Nematostella vectensis	Coral	Coral	Animal - Anthozoa - starlet sea anemone	hypothetical protein NEMVEDRAFT_v1g155159	163	2e-38	contig00181 length=790 numreads=95	ATTGTCAAGATCTGTTCTAAGACCACCGTTAGAGGTTATTACAAGGAAATATAGCCTTTA						133	3e-30	predicted protein
Contig00186	161367859	ABX71209	Carcinus maenas	Other	Coral	Animal - decapod - crab	glycosyl-phosphatidylinositol-linked carbonicanhydrase	191	9e-47	contig00186 length=1285 numreads=73	AAATTCTGATATCGGGGTAGGGAAGGCTTTACAAGTGCTCTCTTTCTCCGAATGCGATCA						70	4e-11	predicted protein
Contig00186_R	161367859	ABX71209	Carcinus maenas	Other	Coral	Animal - decapod - crab	glycosyl-phosphatidylinositol-linked carbonicanhydrase	191	9e-47	contig00186 length=1285 numreads=73	GAGTTGTATTTTTCTCGTTTTACGTGATATATTATCAACTTCAACTTGCAACCAGCCTGA						226	2e-57	predicted protein
Contig00190	156408409	XP_001641849	Nematostella vectensis	Coral	Coral	Animal - Anthozoa - starlet sea anemone	predicted protein	129	6e-29	contig00190 length=308 numreads=9	AACTAATGAGAGACCATGGTTATGGGTGTTGTTTGTCATTGTGGTTATTTTACCTTTTGT						115	9e-25	predicted protein
Contig00190_R	156408409	XP_001641849	Nematostella vectensis	Coral	Coral	Animal - Anthozoa - starlet sea anemone	predicted protein	129	6e-29	contig00190 length=308 numreads=9	GGTGTCATCTTAAAAGGTTCTTTATCCTCAAAATAATCTGGGTTATCAATTTTTCGAGGC						184	5e-45	predicted protein
Contig00194	156369738	XP_001628131	Nematostella vectensis	Coral	Coral	Animal - Anthozoa - starlet sea anemone	predicted protein	214	1e-54	contig00194 length=414 numreads=9	CCAAGTCAGACTTGGTTATGAGAATTTCCTCAGCGTACAACACTTCCTTGTCTCGCTTTA						414	9e-114	predicted protein
Contig00194_R	156369738	XP_001628131	Nematostella vectensis	Coral	Coral	Animal - Anthozoa - starlet sea anemone	predicted protein	214	1e-54	contig00194 length=414 numreads=9	AACAACCAAAAGCTCATGTCAGAATATGAGAAATACCAAGAGCTTCAAGCAAAAAGCCAG						64	3e-09	predicted protein
Contig00196	156396628	XP_001637495	Nematostella vectensis	Coral	Coral	Animal - Anthozoa - starlet sea anemone	predicted protein	386	3e-105	contig00196 length=1701 numreads=55	CCTCTCGTTACAAGCTATCCTTAAAATAGTTTGATAAGTTCCTTGTGTTTACTGGACAAT						124	2e-27	predicted protein
Contig00196_R	156396628	XP_001637495	Nematostella vectensis	Coral	Coral	Animal - Anthozoa - starlet sea anemone	predicted protein	386	3e-105	contig00196 length=1701 numreads=55	TTGTAGTTGAAATCTCGTTCCCGAAGCTGCGGTTAAGTTTATGATAACTTCTCGAAATGC						94	2e-18	predicted protein
Contig00202	3319874	CAA06854	Branchiostoma floridae	Other	Coral	Animal - cephalochordate	F-spondin	106	2e-21	contig00202 length=776 numreads=13	TTCGGAAAAGTGATGATTCAAAGGAGAGACAAGCCACAGATGACCATGTGCAGTGGTGAA						108	3e-22	predicted protein
Contig00202_R	3319874	CAA06854	Branchiostoma floridae	Other	Coral	Animal - cephalochordate	F-spondin	106	2e-21	contig00202 length=776 numreads=13	ATGACTTCATGTTTTTTCCTTGCCTTCGTTGTTGTTACTCAACGCTTCAGGTGACAGTGA						71	2e-11	hypothetical protein NEMVEDRAFT_v1g221521
Contig00205	71733128	AAZ40189	Aplysia californica	Other	Coral	Animal - Sea Slug	nonmuscle myosin II	102	9e-21	contig00205 length=357 numreads=6	TGAAGAGAATGGAGGCTTTGGAAAGCAAAATTAGCACGCTGCAAGACCAACTCGACATGT						200	2e-49	predicted protein
Contig00205_R	71733128	AAZ40189	Aplysia californica	Other	Coral	Animal - Sea Slug	nonmuscle myosin II	102	9e-21	contig00205 length=357 numreads=6	TTCAAGTCTTTGTTCTGTTTTTCGAGAGCGAGTTTGGCACTCTCCATCCTCTGGAATTCC						186	5e-45	predicted protein
Contig00206	156387773	XP_001634377	Nematostella vectensis	Coral	Coral	Animal - Anthozoa - starlet sea anemone	predicted protein	57	3e-06	contig00206 length=1706 numreads=77	TGGAACTTCTTAATCGCGCAACAGTCAAACGACTTTCAGTAAATAACTGCAAGAGTTGTC						74	2e-12	hypothetical protein NEMVEDRAFT_v1g141816
Contig00206_R	156387773	XP_001634377	Nematostella vectensis	Coral	Coral	Animal - Anthozoa - starlet sea anemone	predicted protein	57	3e-06	contig00206 length=1706 numreads=77	TGTGTGTGAGTATAATCACAGTGTGAAAGTATCAATTAGCAGCGCATGACTTCATTTTTT						65	8e-10	predicted protein
Contig00207	156379905	XP_001631696	Nematostella vectensis	Coral	Coral	Animal - Anthozoa - starlet sea anemone	predicted protein	61	2e-08	contig00207 length=446 numreads=7	CATAAATTCACCACTCTCAAGTTTCCACTTCATTTTTAGCAGTTTAACAGAGTTGGACAA						272	2e-71	predicted protein
Contig00207_R	156379905	XP_001631696	Nematostella vectensis	Coral	Coral	Animal - Anthozoa - starlet sea anemone	predicted protein	61	2e-08	contig00207 length=446 numreads=7	GGGAACGTAAAAGAGCGTACTTAATTTCTGAGATCAGAATTTGTATAAACAATTCTGGTG						107	2e-22	predicted protein
Contig00209	8886400	AAF80453	Riftia pachyptila	Other	Coral	Animal - Annelida - Giant tube worms, Riftia pachyptila, are marine invertebrates in the phylum Annelida	AF162271_1 fibrillar collagen	111	2e-22	contig00209 length=1302 numreads=56	CAGTTTTGAAAGGAAGTTAATAATTCCATGATGACCGAGCTGTTTATCGTAGTTAATTGC						208	3e-52	predicted protein
Contig00209_R	8886400	AAF80453	Riftia pachyptila	Other	Coral	Animal - Annelida - Giant tube worms, Riftia pachyptila, are marine invertebrates in the phylum Annelida	AF162271_1 fibrillar collagen	111	2e-22	contig00209 length=1302 numreads=56	AAGTCTTTGCTGGAAACAAAGACGAATTGGCTCTGCGCTCGAGCAGAAACATCTTTTCAG						101	3e-20	predicted protein
Contig00214	157749299	XP_001678363	Caenorhabditisbriggsae AF16	Other	Coral	Animal - nematode (roundworm)	Hypothetical protein CBG21915	72	2e-11	contig00214 length=567 numreads=11	ATACTGTGCTTTTGGAGAGAAAAGGGAGAAGCCGACCCTATCTGCCTTTGTATTATGAGA						107	3e-22	predicted protein
Contig00214_R	157749299	XP_001678363	Caenorhabditisbriggsae AF16	Other	Coral	Animal - nematode (roundworm)	Hypothetical protein CBG21915	72	2e-11	contig00214 length=567 numreads=11	TTTGAGCTTGGTTCATGACGAGTGACGTAAAGAGGGAAATGGAAATCATGTCTTGTCGGC						79	6e-14	predicted protein
Contig00220	396743	CAA52402	Podocoryne carnea	Other	Coral	Animal - Hydrozoa - Jellyfish	Pod-EPPT	80	1e-13	contig00220 length=895 numreads=17	TCCTGCGAGAATCTTTAACGCACTTGTCAAGTAAACTGACATTAAAGCCAGCGAAAGAGT						285	2e-75	heat shock protein 90
Contig00220_R	396743	CAA52402	Podocoryne carnea	Other	Coral	Animal - Hydrozoa - Jellyfish	Pod-EPPT	80	1e-13	contig00220 length=895 numreads=17	CGTATTTCAAAATGCTGTCTTCAATTCCCGTGCAGGTTACATTGGAAAGGTGAATCGGTC						54	3e-06	predicted protein
Contig00224	156367258	XP_001627335	Nematostella vectensis	Coral	Coral	Animal - Anthozoa - starlet sea anemone	predicted protein	176	3e-42	contig00224 length=857 numreads=22	GGGTCGGGTTGTCAAGATTAGAGAAGTTTACACACCTAGTTCAAATTTTGTATAACTGAT						99	9e-20	predicted protein
Contig00224_R	156367258	XP_001627335	Nematostella vectensis	Coral	Coral	Animal - Anthozoa - starlet sea anemone	predicted protein	176	3e-42	contig00224 length=857 numreads=22	CTGCTGACTCCTTGAAAAACTTGTGAAACCCAGGAAGGTTGATGTCATCACGGTCAAAGT						82	1e-14	predicted protein
Contig00225	156385194	XP_001633516	Nematostella vectensis	Coral	Coral	Animal - Anthozoa - starlet sea anemone	predicted protein	195	3e-48	contig00225 length=595 numreads=16	AATGCTCCTTTGGCCACCTTATAGCAATTCTGTGCGGATACACCAATTTCGGGCTTAACT						116	5e-24	predicted protein
Contig00225_R	156385194	XP_001633516	Nematostella vectensis	Coral	Coral	Animal - Anthozoa - starlet sea anemone	predicted protein	195	3e-48	contig00225 length=595 numreads=16	AGTGAATGCAAAGAACTGCCAGGAATTAGCCAAGAATGAAGACGTGGATGGCTTTCTCGT						405	1e-111	predicted protein
Contig00227	3122765	O14802		N/A	N/A	N/A	RPC1_HUMAN DNA-directed RNA polymerase III subunit RPC1(RNA polymerase III subunit C1) (DNA-directed RNA polymerase IIIsubunit A) (DNA-directed RNA polymerase III largest subunit) (RPC155)(C160)	131	1e-29	contig00227 length=312 numreads=4	GATTCGGGGAACACCAAGAGTAATATTCTAATACCGTTCAGAAAACAATACAATATACAG						70	4e-11	predicted protein
Contig00227_R	3122765	O14802		N/A	N/A	N/A	RPC1_HUMAN DNA-directed RNA polymerase III subunit RPC1(RNA polymerase III subunit C1) (DNA-directed RNA polymerase IIIsubunit A) (DNA-directed RNA polymerase III largest subunit) (RPC155)(C160)	131	1e-29	contig00227 length=312 numreads=4	CGACAGTTGCTTTATTCTCGTTAAACTGGCAATGGATAGGATTAAACTGTTAAAGCTTGA						53	6e-06	hypothetical protein NEMVEDRAFT_v1g225148
Contig00231	118781793	XP_311862	Anopheles gambiae str. PEST	Other	Coral	Animal - Insecta	AGAP003016-PA	187	1e-45	contig00231 length=909 numreads=13	AGTGAATTAAAATAGAAAAGATTGCGGGAAAAGATGCTTGCAGTTAGCGCAGAAATTTTC						73	4e-12	predicted protein
Contig00231_R	118781793	XP_311862	Anopheles gambiae str. PEST	Other	Coral	Animal - Insecta	AGAP003016-PA	187	1e-45	contig00231 length=909 numreads=13	GAATTCTCTACAAGGTCTGGGAAAAATGAAGTTTCTATTGAAAGGGTCTTGTCCATTTTT						121	2e-26	predicted protein
Contig00232	156349381	XP_001622034	Nematostella vectensis	Coral	Coral	Animal - Anthozoa - starlet sea anemone	hypothetical protein NEMVEDRAFT_v1g142815	89	2e-16	contig00232 length=587 numreads=19	CAAGACCAGTACTCCTTCAATATTGTATCCCTGTAAAATGTTAACTACCCCATTGCTTTT						126	5e-28	cytochrome b
Contig00232_R	156349381	XP_001622034	Nematostella vectensis	Coral	Coral	Animal - Anthozoa - starlet sea anemone	hypothetical protein NEMVEDRAFT_v1g142815	89	2e-16	contig00232 length=587 numreads=19	CTCCGCACTACATTTGTTGTCAGGTTGTTCCTCTTCTTTACTTGTACATGTGCCTTGCGT						179	4e-44	predicted protein
Contig00233	156387606	XP_001634294	Nematostella vectensis	Coral	Coral	Animal - Anthozoa - starlet sea anemone	predicted protein	272	1e-71	contig00233 length=591 numreads=13	GAATAACTGGACGTCACATCGCAAAGGATGCGACAATGAATGCAATTTAAAAATTTTTCA						109	5e-22	hypothetical protein NEMVEDRAFT_v1g146324
Contig00233_R	156387606	XP_001634294	Nematostella vectensis	Coral	Coral	Animal - Anthozoa - starlet sea anemone	predicted protein	272	1e-71	contig00233 length=591 numreads=13	AGTTCATGTCAATGCCAGCCTCTCTCAGCATATCAACTCCTTCATGATAGGTGAGAACCA						101	2e-20	predicted protein
Contig00235	156361938	XP_001625540	Nematostella vectensis	Coral	Coral	Animal - Anthozoa - starlet sea anemone	predicted protein	183	4e-44	contig00235 length=1891 numreads=58	ACTTAGTATTTACGCTGTACCTAAATGCGAACGTTCCGGTAAAAACACACCGATTCCCCG						89	1e-16	predicted protein
Contig00235_R	156361938	XP_001625540	Nematostella vectensis	Coral	Coral	Animal - Anthozoa - starlet sea anemone	predicted protein	183	4e-44	contig00235 length=1891 numreads=58	ACAGACTTTGGAAGCCCCTACGAAAATAATGTTTCCAATAAAAGTTACAGGTGGGTTTGA						57	4e-07	predicted protein
Contig00240	89268151	CAJ82256	Xenopus tropicalis	Other	Coral	Animal - amphibian - frog	granulin	101	2e-20	contig00240 length=297 numreads=15	ACTTCCATCAGGGCAGACAATATCTTTGAATCTCTTATCAGAAGATAACGGAGAAGCAAT						408	4e-112	predicted protein
Contig00240_R	89268151	CAJ82256	Xenopus tropicalis	Other	Coral	Animal - amphibian - frog	granulin	101	2e-20	contig00240 length=297 numreads=15	GCATTAAATTCGCGGTTAGGAAACAGAAGGAACAAGGGAGTACTTTTCAAAGCAGCGTCC						99	1e-19	predicted protein
Contig00241	145485991	XP_001429003	Paramecium tetraurelia strain d4-2	Other	Other	Protist - photosynthetic unicellular organism	hypothetical protein GSPATT00031837001	64	3e-08	contig00241 length=2371 numreads=112	ACGATGAGTGAGCTTTCAACCGAAGAGGAGCTCGTCAAAAGCTACAATGAAGAAGCTGAA						148	7e-35	predicted protein
Contig00241_R	145485991	XP_001429003	Paramecium tetraurelia strain d4-2	Other	Other	Protist - photosynthetic unicellular organism	hypothetical protein GSPATT00031837001	64	3e-08	contig00241 length=2371 numreads=112	TTCGACCTCAGAAGCATACTGTATTTGTTCGGTTGTGACACCAGTTTGGGATATGAAGCT						67	3e-10	predicted protein
Contig00243	156379496	XP_001631493	Nematostella vectensis	Coral	Coral	Animal - Anthozoa - starlet sea anemone	predicted protein	366	1e-99	contig00243 length=831 numreads=18	GTGTCAAGATGCAAATAAGTTCAACAATTATCTGCGCAATGTGGCCAGGCAACAACAGCA						67	3e-10	predicted protein
Contig00243_R	156379496	XP_001631493	Nematostella vectensis	Coral	Coral	Animal - Anthozoa - starlet sea anemone	predicted protein	366	1e-99	contig00243 length=831 numreads=18	GATTTTTCCGAATGCGAAGAACGATTTCTCTCCGCCATGTTGGCAAATCTATTGGCTTGT						140	3e-32	hypothetical protein NEMVEDRAFT_v1g156301
Contig00247	156399971	XP_001638774	Nematostella vectensis	Coral	Coral	Animal - Anthozoa - starlet sea anemone	predicted protein	172	2e-41	contig00247 length=754 numreads=15	ACCTTGATGTTGTACTTCTTGGAAGCACATCCATGACTTGTTGGCTCAGATCCAGTCACT						138	1e-31	predicted protein
Contig00247_R	156399971	XP_001638774	Nematostella vectensis	Coral	Coral	Animal - Anthozoa - starlet sea anemone	predicted protein	172	2e-41	contig00247 length=754 numreads=15	AGGAGCAGACATGTGGGAGCATTTTGCGTGCATTGCTTTTTAAGATAGCTTATCAGTGTT						97	2e-19	predicted protein
Contig00249	156368274	XP_001627620	Nematostella vectensis	Coral	Coral	Animal - Anthozoa - starlet sea anemone	predicted protein	98	1e-18	contig00249 length=1683 numreads=39	TATTGCGGAGTATTGTTTGTACTTATAGTGAAGCCTTTTGCAATAGACGTTTTTGGCCAC						153	3e-36	predicted protein
Contig00249_R	156368274	XP_001627620	Nematostella vectensis	Coral	Coral	Animal - Anthozoa - starlet sea anemone	predicted protein	98	1e-18	contig00249 length=1683 numreads=39	ACAAAATAAAGAGCGCTGGAAGTGGCAGCAGCCAGATGGCAAAATGCATTTTAATTTTTT						103	4e-21	predicted protein
Contig00252	156407408	XP_001641536	Nematostella vectensis	Coral	Coral	Animal - Anthozoa - starlet sea anemone	predicted protein	263	2e-68	contig00252 length=903 numreads=33	TGCTCTTGGGGATGAAAAGTCTCAAACGAAGTCCCTGATTAAGAGTTGTGTATACTAAAA						193	4e-48	predicted protein
Contig00252_R	156407408	XP_001641536	Nematostella vectensis	Coral	Coral	Animal - Anthozoa - starlet sea anemone	predicted protein	263	2e-68	contig00252 length=903 numreads=33	GTTTTCGCCATCTTGCTCATCTACCGAAACTCCCGATTCAAAGTACGCTTCATTGTGCTT						178	2e-43	predicted protein
Contig00255	99653631	BAE94663	Galaxea fascicularis	Coral	Coral	Animal - Anthozoa - Galaxy Coral	egg protein	178	5e-43	contig00255 length=702 numreads=7	GTAGGTAGAACATTGACATTATCTGCTTCATTCATCCTTTGTTTGGGATGGTTAAGAAAA						223	3e-57	predicted protein
Contig00255_R	99653631	BAE94663	Galaxea fascicularis	Coral	Coral	Animal - Anthozoa - Galaxy Coral	egg protein	178	5e-43	contig00255 length=702 numreads=7	CCTCCTTGAGGGTTGAACGATTCCTTGTTGCTCCAATATCGGGAATTGTAACCAAGATTG						152	1e-35	predicted protein
Contig00256	148227484	NP_001087185	Xenopuslaevis	Other	Coral	Animal - amphibian - African Clawed Frogs	RNA binding motif protein 13-like	290	1e-76	contig00256 length=744 numreads=15	ATCCTTTTTTACAACTCAGACTAAACTAAAATTCTCCACATTAACGTGAACTTGGCGACC						143	5e-33	predicted protein
Contig00256_R	148227484	NP_001087185	Xenopuslaevis	Other	Coral	Animal - amphibian - African Clawed Frogs	RNA binding motif protein 13-like	290	1e-76	contig00256 length=744 numreads=15	AAAGGAACTTATGGAGATATTTACAATATTCCCAGCACTGCGTTTGAAAATGTTTTGGAG						163	1e-38	predicted protein
Contig00257	156356489	XP_001623955	Nematostella vectensis	Coral	Coral	Animal - Anthozoa - starlet sea anemone	predicted protein	87	2e-16	contig00257 length=407 numreads=6	TCATTATCTTGGGGTATGTTCAGCTCTGATTTGTTACAAGGGTTTTACCTCTTATTTCTC						71	2e-11	predicted protein
Contig00257_R	156356489	XP_001623955	Nematostella vectensis	Coral	Coral	Animal - Anthozoa - starlet sea anemone	predicted protein	87	2e-16	contig00257 length=407 numreads=6	CTTTATGTATTGCGCATATGAACCACGAACCAATTGAACCCTCCCTGTAACACTCATGAC						78	6e-13	predicted protein
Contig00260	67084007	AAY66938	Ixodes scapularis	Other	Coral	Animal - deer tick	ribosomal protein L11	186	4e-46	contig00260 length=330 numreads=3	TGGAAAGGGCGGCAAATGAACCTGCTGTCGGCCACATTTGATTCCTCACAAAATAAAAAA						616	2e-174	predicted protein
Contig00260_R	67084007	AAY66938	Ixodes scapularis	Other	Coral	Animal - deer tick	ribosomal protein L11	186	4e-46	contig00260 length=330 numreads=3	TAAAAGTCGAGACCGTAGATACCAATGGTGGGGTCATACTTGATACCCAAGTCAATGTGC						53	5e-06	predicted protein
Contig00263	20065784	NP_612816	Acroporatenuis	Coral	Coral	Animal - Anthozoa - coral	ND5_16049 NADH dehydrogenase subunit 5	331	1e-88	contig00263 length=1937 numreads=58	CGGAGTTGGTATAAAAACTTTTCGATATACGATTATTCACATAACAGACAGGACTTTCTC						65	9e-10	predicted protein
Contig00263_R	20065784	NP_612816	Acroporatenuis	Coral	Coral	Animal - Anthozoa - coral	ND5_16049 NADH dehydrogenase subunit 5	331	1e-88	contig00263 length=1937 numreads=58	ACTATATATTGGTGCTCCCGACATGGCCTTCCCCCGGCTTAATAATATTAGTTTTTGGTT						191	3e-47	predicted protein
Contig00269	156404264	XP_001640327	Nematostella vectensis	Coral	Coral	Animal - Anthozoa - starlet sea anemone	predicted protein	359	1e-97	contig00269 length=664 numreads=20	AGATATATGTCTCCAAGAACTGGGGTTTTACGAAGTTTAGTCGTGAAACCTACGAGGAGT						92	8e-18	predicted protein
Contig00269_R	156404264	XP_001640327	Nematostella vectensis	Coral	Coral	Animal - Anthozoa - starlet sea anemone	predicted protein	359	1e-97	contig00269 length=664 numreads=20	TATTTTGGGATCTGGAACACCACGGCAAAAACGAGACTTGGGGTATGGCTTGTTTTTGCA						232	1e-59	predicted protein
Contig00276	156353879	XP_001623136	Nematostella vectensis	Coral	Coral	Animal - Anthozoa - starlet sea anemone	predicted protein	73	8e-12	contig00276 length=512 numreads=12	AGACCATACGATTGTTGTGTAACTTGTATGCCTATCCTGAAGCGGAAATCGCGTGGTATG						115	8e-25	predicted protein
Contig00276_R	156353879	XP_001623136	Nematostella vectensis	Coral	Coral	Animal - Anthozoa - starlet sea anemone	predicted protein	73	8e-12	contig00276 length=512 numreads=12	CACTCTGACGTAATCATAGGGCTTGCAGGTCTTACTCCACTCCAAGTCAAAGTCATGAAA						82	9e-15	predicted protein
Contig00284	115733130	XP_789738	Strongylocentrotus purpuratus	Other	Coral	Animal - Echinoidea - Sea Urchin	PREDICTED: similar to Rh type C glycoprotein-likeprotein	330	2e-88	contig00284 length=1829 numreads=43	TCAAGAAGGTCATCAAAAATCCGAAACCGATGTAGATCATAACATGAACATCTTGGAACA						174	2e-42	predicted protein
Contig00284_R	115733130	XP_789738	Strongylocentrotus purpuratus	Other	Coral	Animal - Echinoidea - Sea Urchin	PREDICTED: similar to Rh type C glycoprotein-likeprotein	330	2e-88	contig00284 length=1829 numreads=43	CCAATAGGAATGCGTCTTTAAATGCAATTTCCACCATTAATTCATTTAATGATACACGCC						60	5e-08	predicted protein
Contig00292	156367311	XP_001627361	Nematostella vectensis	Coral	Coral	Animal - Anthozoa - starlet sea anemone	predicted protein	82	9e-15	contig00292 length=371 numreads=4	ACTCTGTCATAGTTGGTAAGATCTTTGTCTTGGTTATAGATGACATTGGCAAGATTTCTA						64	3e-09	predicted protein
Contig00292_R	156367311	XP_001627361	Nematostella vectensis	Coral	Coral	Animal - Anthozoa - starlet sea anemone	predicted protein	82	9e-15	contig00292 length=371 numreads=4	TATTTTTTATGTGGGGTTAAGAACGACATCAATCATGCCGTCTCATGCAAAAAAGGGTGA						143	3e-33	predicted protein
Contig00293	158187834	ABW23206	Eurythoe complanata	Other	Coral	Animal - marine polychaete	ribosomal protein rps12	134	3e-30	contig00293 length=557 numreads=13	GACATGATTTTCACTCAGAGCGGAAATCCTTAATGATGTTCTATCCTTCTTCCGATAAAG						92	1e-17	hypothetical protein NEMVEDRAFT_v1g1279
Contig00293_R	158187834	ABW23206	Eurythoe complanata	Other	Coral	Animal - marine polychaete	ribosomal protein rps12	134	3e-30	contig00293 length=557 numreads=13	CAAGTCCAAGCGTAGCTGAACGTGAAGAAACCATCAGAATGAATGAATAAACGATTAAAA						67	4e-10	predicted protein
Contig00314	89954505	ABD83654	Dermacentorvariabilis	Other	Coral	Animal - arthropod - tick	hemelipoglycoprotein precursor	141	2e-32	contig00314 length=202 numreads=3	AACTTGAAGGAAGTCAGCCCTGCCCTGCTCCGCGAAATCGCCGACTCTTGCAAGTCTGAT						61	2e-08	predicted protein
Contig00314_R	89954505	ABD83654	Dermacentorvariabilis	Other	Coral	Animal - arthropod - tick	hemelipoglycoprotein precursor	141	2e-32	contig00314 length=202 numreads=3	ATCAGACTTGCAAGAGTCGGCGATTTCGCGGAGCAGGGCAGGGCTGACTTCCTTCAAGTT						116	5e-25	predicted protein
Contig00315	7661744	NP_054757	Homosapiens	Other	Coral	Animal - Mammalia - Human	basic leucine zipper and W2 domains 2	53	4e-06	contig00315 length=266 numreads=4	ATCATCCACCAGGCTTCTTTTTTCTCCTTGGTGTATGAGTGGTGCTTTATTGGCAGGGTT						107	2e-22	predicted protein
Contig00315_R	7661744	NP_054757	Homosapiens	Other	Coral	Animal - Mammalia - Human	basic leucine zipper and W2 domains 2	53	4e-06	contig00315 length=266 numreads=4	TGCCAATAAAGCACCACTCATACACCAAGGAGAAAAAAGAAGCCTGGTGGATGATGGGTT						208	8e-53	predicted protein
Contig00352	2352270	AAB68801	Rhipicephalusappendiculatus	Other	Coral	Animal - Arthropoda - Arachnid - Tick	immunoglobulin G binding protein A	113	1e-23	contig00352 length=626 numreads=8	TTTCACGGGGATTGTGAAGTTGTTGAATGACAGTGCAATGACCACCTTGTTAGCGTTGAG						213	3e-53	predicted protein
Contig00352_R	2352270	AAB68801	Rhipicephalusappendiculatus	Other	Coral	Animal - Arthropoda - Arachnid - Tick	immunoglobulin G binding protein A	113	1e-23	contig00352 length=626 numreads=8	TAAGGGCACCAAAGCCGTCATAATGTTGAATGGCATGAAGCACGAAGTATCTCTGAAGTC						232	1e-59	predicted protein
Contig00356	40888893	AAR97292	Amblyomma hebraeum	Other	Coral	Animal - Tick	hebreain	61	4e-08	contig00356 length=567 numreads=16	GCTTTTACCCTTGTTGTAATGAAAGGTTAAAACTTCTTACGGTTTTTGTAATGAGGGCAA						55	9e-07	predicted protein
Contig00356_R	40888893	AAR97292	Amblyomma hebraeum	Other	Coral	Animal - Tick	hebreain	61	4e-08	contig00356 length=567 numreads=16	TGTGGAGTCCAATGCATTGCAGTTCATTTTTCAGCTGTCCGTCTTGTTTATCGCAGAGCT						62	8e-09	predicted protein
Contig00400	45479213	AAS66656	Rhipicephalus haemaphysaloideshaemaphysaloides	Other	Coral	Animal - Arthropoda - Arachnid - Tick	unknown	79	1e-12	contig00400 length=2157 numreads=45	AGACCAGTGAGACTCGAATATCCTCCATACAATCCGGATAGACCATTAAGACCTGAGAAG						348	4e-94	predicted protein
Contig00400_R	45479213	AAS66656	Rhipicephalus haemaphysaloideshaemaphysaloides	Other	Coral	Animal - Arthropoda - Arachnid - Tick	unknown	79	1e-12	contig00400 length=2157 numreads=45	TTGGCGATGTCGCAATCACATCCCAAGTTACACTTCGCGCAATTATCAAATACAGTGGAC						151	2e-35	predicted protein
Contig00418	5542453	1QRH		N/A	N/A	N/A	A Chain A, X-Ray Structure Of The Dna-Eco Ri EndonucleaseComplexes With An R145k Mutation At 2.7 A	119	7e-26	contig00418 length=194 numreads=2	GGGGTCTAACTTTTTAACAGAAAATATCTCAATAACAAGACCAGATGGAAGGGTTGTTAA						283	3e-75	predicted protein
Contig00418_R	5542453	1QRH		N/A	N/A	N/A	A Chain A, X-Ray Structure Of The Dna-Eco Ri EndonucleaseComplexes With An R145k Mutation At 2.7 A	119	7e-26	contig00418 length=194 numreads=2	GACGTAAGGAAAGTGGCTCTCAGAGAGCATAAAATTCGCTATCTCTGATATATTCTTATG						245	3e-63	predicted protein
Contig00461	156406510	XP_001641088	Nematostella vectensis	Coral	Coral	Animal - Anthozoa - starlet sea anemone	predicted protein	122	2e-26	contig00461 length=561 numreads=7	ACACCAATGATCCAAGATGAGAGAATAATTACCTTTAGTCTACCGTTAGTGAGCTTGCTT						59	1e-07	predicted protein
Contig00461_R	156406510	XP_001641088	Nematostella vectensis	Coral	Coral	Animal - Anthozoa - starlet sea anemone	predicted protein	122	2e-26	contig00461 length=561 numreads=7	ATGCTCTTTTGAGTCAACGATTCAGGAAAAGGATCAAGGCGATGATAAGCTGCAGTGGGA						105	1e-21	predicted protein
Contig00471	149571537	XP_001518656	Ornithorhynchus anatinus	Other	Coral	Animal - mamalia - Platypus	PREDICTED: similar to glutathione reductase,partial	86	5e-16	contig00471 length=376 numreads=10	CATCAGAGTTTATTCCAAGAATGTGAAGGCCCAATAATCTTTTCATCCGGCAAAAAGAAC						135	1e-30	predicted protein
Contig00471_R	149571537	XP_001518656	Ornithorhynchus anatinus	Other	Coral	Animal - mamalia - Platypus	PREDICTED: similar to glutathione reductase,partial	86	5e-16	contig00471 length=376 numreads=10	CGAGGACAAAGTTGGCACGTAGAAATCTTAGATGTCTCACCTTATAAATGATGATTTTCT						57	3e-07	predicted protein
Contig00474	85074861	XP_965798	Neurospora crassaOR74A	Other	Other	Fungi - phylum Ascomycota - red bread mold of the	hypothetical protein NCU00658	63	1e-08	contig00474 length=641 numreads=17	TGTGCCTTCAGTTGGTCTAATTCCTTGGTTCGATCCTTTTCTTCTAGCATTTGAATCTTG						60	4e-08	predicted protein
Contig00474_R	85074861	XP_965798	Neurospora crassaOR74A	Other	Other	Fungi - phylum Ascomycota - red bread mold of the	hypothetical protein NCU00658	63	1e-08	contig00474 length=641 numreads=17	GCAAACTTGCCGATCAAGTTAAACGAGCTCAGCAACTCGAGAGCGAGATTAAAGATCTCA						94	2e-18	predicted protein
Contig00478	156406000	XP_001641019	Nematostella vectensis	Coral	Coral	Animal - Anthozoa - starlet sea anemone	predicted protein	367	2e-100	contig00478 length=578 numreads=7	TTGCAAATGCTTCAAGAGAGTGAACTCTTTGCCACACTCTGTGCACTTGTGCTCTTTCAC						180	2e-44	predicted protein
Contig00478_R	156406000	XP_001641019	Nematostella vectensis	Coral	Coral	Animal - Anthozoa - starlet sea anemone	predicted protein	367	2e-100	contig00478 length=578 numreads=7	CACACACAGGTGTTCGTCCTTACAAGTGTGATCATTGTGAAAAGACATTCACTCAGCCAG						88	1e-16	predicted protein
Contig00480	156402720	XP_001639738	Nematostella vectensis	Coral	Coral	Animal - Anthozoa - starlet sea anemone	predicted protein	79	1e-13	contig00480 length=149 numreads=2	ATTTCAGGCAAGTGATGGTTCTGAACACGCCGATGTGGTAACCATGTGCTGTGTTATCAA						343	2e-92	predicted protein
Contig00480_R	156402720	XP_001639738	Nematostella vectensis	Coral	Coral	Animal - Anthozoa - starlet sea anemone	predicted protein	79	1e-13	contig00480 length=149 numreads=2	GTTCAGAACCATCACTTGCCTGAAATGCCCAGTGATCCTTAACATAATGCATAGCAAAGT						117	3e-25	predicted protein
Contig00481	125819879	XP_001341962	Daniorerio	Other	Coral	Animal - vertebrata - zebra fish	PREDICTED: similar to polyprotein	61	2e-08	contig00481 length=210 numreads=1	TGTGGATGTCAAGACCACTGATGGCACTTACTTACAAATTAGTTGCGCGTCATTGGAGAC						129	4e-28	predicted protein
Contig00481_R	125819879	XP_001341962	Daniorerio	Other	Coral	Animal - vertebrata - zebra fish	PREDICTED: similar to polyprotein	61	2e-08	contig00481 length=210 numreads=1	TTTGGATAATTCTACCAATCTTCCAGTGTCTCCTTGGCGCGTTGGAGTCTATCACGAAGA						70	2e-11	predicted protein
Contig00482	24653827	NP_523751	Drosophila melanogaster	Other	Coral	Animal - insecta - fruit fly	ADP ribosylation factor 51F CG8156-PA, isoform A	172	5e-42	contig00482 length=462 numreads=10	GGTTACTGAAGTATAAAATGCTCCGCCATTTTTACAAATTGAAACACACCTTAGCGTACT						82	1e-14	predicted protein
Contig00482_R	24653827	NP_523751	Drosophila melanogaster	Other	Coral	Animal - insecta - fruit fly	ADP ribosylation factor 51F CG8156-PA, isoform A	172	5e-42	contig00482 length=462 numreads=10	TCACTATTACAATGGAACCCAGGGACTTAATTTTTGCAGTGGATTGCGCTGATCTTGACC						65	1e-09	predicted protein
Contig00484	156402534	XP_001639645	Nematostella vectensis	Coral	Coral	Animal - Anthozoa - starlet sea anemone	predicted protein	304	5e-81	contig00484 length=627 numreads=11	ATTAACAAAGATGTTTGGTACACTTCCAAAGCAAGTGTGGTGTACGCCATTCTCCTTGAC						82	1e-14	predicted protein
Contig00484_R	156402534	XP_001639645	Nematostella vectensis	Coral	Coral	Animal - Anthozoa - starlet sea anemone	predicted protein	304	5e-81	contig00484 length=627 numreads=11	TACTCTGGTTTGTATCTGTTTATCAAGTCATATAACTCTGGCATGAGAACTTCTCGGACA						189	4e-47	predicted protein
Contig00490	7706511	NP_057416	Homo sapiens	Other	Coral	Animal - Mammalia - Human	selenoprotein X, 1	145	2e-33	contig00490 length=562 numreads=9	TCCTATATTTCTCGCTGCTGTGCCAAGAACAGAACGACATCACTGATCTCAGGATTTCAG						77	4e-13	predicted protein
Contig00490_R	7706511	NP_057416	Homo sapiens	Other	Coral	Animal - Mammalia - Human	selenoprotein X, 1	145	2e-33	contig00490 length=562 numreads=9	ATTGTATTTCTCATGTTACCGTTGGTCAGAGTCTTTTAGGATGTACTTCTTTTGGAACAT						95	1e-18	predicted protein
Contig00491	4758112	NP_004631	Homo sapiens	Other	Coral	Animal - Mammalia - Human	HLA-B associated transcript 1	492	2e-137	contig00491 length=967 numreads=19	TGATATGCTTGAGATTAAGCGACTTTTCACGTGCCAGTGCCAAAATTCTGCCTGGTGTAC						61	2e-08	predicted protein
Contig00491_R	4758112	NP_004631	Homo sapiens	Other	Coral	Animal - Mammalia - Human	HLA-B associated transcript 1	492	2e-137	contig00491 length=967 numreads=19	GAGGGGAATCTTTTACGTTGGTTGTTTTAACTTGCACAATATCTGTTGCAATACACATTT						149	6e-35	predicted protein
Contig00492	158290998	XP_312521	Anopheles gambiae str. PEST	Other	Coral	Animal - Insecta	AGAP002424-PA	72	9e-12	contig00492 length=221 numreads=5	TTGCCTTTCAGAATATATTTATCAGCTCCTTGATCATACTTACAAACTCTGGCAACTCTT						80	4e-14	predicted protein
Contig00492_R	158290998	XP_312521	Anopheles gambiae str. PEST	Other	Coral	Animal - Insecta	AGAP002424-PA	72	9e-12	contig00492 length=221 numreads=5	ACCGACCCTGTCACAAATGAAGATTTTGTTTACGCGGTTTTTACCACACCACCACTTGGA						249	1e-64	predicted protein
Contig00496	156397352	XP_001637855	Nematostella vectensis	Coral	Coral	Animal - Anthozoa - starlet sea anemone	predicted protein	197	8e-49	contig00496 length=803 numreads=25	AACAAATACCAGTGTTGTGGCAAAGAATGCTGTGGGGATGATGCTTGGATCAACTTGGAC						510	5e-143	predicted protein
Contig00496_R	156397352	XP_001637855	Nematostella vectensis	Coral	Coral	Animal - Anthozoa - starlet sea anemone	predicted protein	197	8e-49	contig00496 length=803 numreads=25	TCTTGAGAGACCTGAGTTCAAACTGTTGGAAAATGCATTGCATTAAACTTTTTGGTTGCC						133	2e-29	predicted protein
Contig00497	156361865	XP_001625504	Nematostella vectensis	Coral	Coral	Animal - Anthozoa - starlet sea anemone	predicted protein	83	4e-15	contig00497 length=195 numreads=2	TAGACAATTCCATCAATGGCTGCTGGAGTTGAGCACTCTACGCCATTGAAGGTGAAATAC						221	7e-57	predicted protein
Contig00497_R	156361865	XP_001625504	Nematostella vectensis	Coral	Coral	Animal - Anthozoa - starlet sea anemone	predicted protein	83	4e-15	contig00497 length=195 numreads=2	GAAAAATTTGCACCGAGTTCGTCAAATAGAAGGCGTCTGTCAGAAGGTCGACAAAGGCAT						69	4e-10	predicted protein
Contig00499	156386528	XP_001633964	Nematostella vectensis	Coral	Coral	Animal - Anthozoa - starlet sea anemone	predicted protein	117	1e-25	contig00499 length=421 numreads=8	AAGCAAAATCTGTGATTGAAAAAGAAGGAAGTATTCCGCAGTTCTTTATCCGTGGCTTAT						62	5e-09	predicted protein
Contig00499_R	156386528	XP_001633964	Nematostella vectensis	Coral	Coral	Animal - Anthozoa - starlet sea anemone	predicted protein	117	1e-25	contig00499 length=421 numreads=8	ATATTTCTATCACCAATAAACCAAAAGAATCAAAAATGGCGATCCACGTGTCGTGTCCCC						78	1e-12	predicted protein
Contig00504	156354930	XP_001623433	Nematostella vectensis	Coral	Coral	Animal - Anthozoa - starlet sea anemone	predicted protein	59	8e-08	contig00504 length=188 numreads=3	TTCAATGGCTTCAGAAAAATACTCCTCGAGGGACGGCAGAAACACTCTGTTTCTGCTTTG						62	8e-09	predicted protein
Contig00504_R	156354930	XP_001623433	Nematostella vectensis	Coral	Coral	Animal - Anthozoa - starlet sea anemone	predicted protein	59	8e-08	contig00504 length=188 numreads=3	AAACAGCAATTATGGCTGGCGAGCACTGCGTCTTCTTGCTCGAAGAAGTCATCACTTTTT						180	3e-44	predicted protein
Contig00505	156358447	XP_001624530	Nematostella vectensis	Coral	Coral	Animal - Anthozoa - starlet sea anemone	predicted protein	84	2e-15	contig00505 length=391 numreads=11	ATTGTGTCTGCAAAGAAACACCCCGATGCTGACACACTGTTTGTGGAGGAAATTGATGTG						116	2e-24	predicted protein
Contig00505_R	156358447	XP_001624530	Nematostella vectensis	Coral	Coral	Animal - Anthozoa - starlet sea anemone	predicted protein	84	2e-15	contig00505 length=391 numreads=11	TCTCTTGTACCACAACTGCTGCAACTTCTTGTTTCAAGGTTGGAAGGGATACCTGTTTTA						55	9e-07	predicted protein
Contig00512	156402379	XP_001639568	Nematostella vectensis	Coral	Coral	Animal - Anthozoa - starlet sea anemone	predicted protein	112	8e-24	contig00512 length=389 numreads=9	CTTCTTGTTATTCCAAAGTTGTTAGCTCAAAACTCAGGCTTTGATCCTCAGGAGACGATT						248	1e-63	predicted protein
Contig00512_R	156402379	XP_001639568	Nematostella vectensis	Coral	Coral	Animal - Anthozoa - starlet sea anemone	predicted protein	112	8e-24	contig00512 length=389 numreads=9	ACTTTCTCCCAAGACATGTTCATAGACCAGTCCAGCATGTCCCAGACAATCAGATGTCAA						107	3e-22	predicted protein
Contig00514	156374366	XP_001629778	Nematostella vectensis	Coral	Coral	Animal - Anthozoa - starlet sea anemone	predicted protein	66	5e-10	contig00514 length=277 numreads=4	AATTTGTCTTATGACAAGAAGATTACAGTCCGCTACACCATCGATGGCCGGTCGTCTTAC						194	3e-48	predicted protein
Contig00514_R	156374366	XP_001629778	Nematostella vectensis	Coral	Coral	Animal - Anthozoa - starlet sea anemone	predicted protein	66	5e-10	contig00514 length=277 numreads=4	ATTTAAAAGTTCTCCTTTCGCGTGGTAAATGGAAGACCACCTCCGAGATGGAAACCGCTT						238	5e-62	predicted protein
Contig00521	156366923	XP_001627170	Nematostella vectensis	Coral	Coral	Animal - Anthozoa - starlet sea anemone	predicted protein	202	7e-51	contig00521 length=327 numreads=7	ATGAAAACGGCCACGTAAGAATTTCTGATCTTGGACTCGCTTGTGACTTCTCCAAGAAAA						158	8e-38	predicted protein
Contig00521_R	156366923	XP_001627170	Nematostella vectensis	Coral	Coral	Animal - Anthozoa - starlet sea anemone	predicted protein	202	7e-51	contig00521 length=327 numreads=7	TTCATTAAGTCCAACACAAAACACAGTTTGTCTGGGGGTTTGGAATGCATAAGTCATGCA						82	7e-15	predicted protein
Contig00526	71849674	AAZ50618	Anemonia viridis	Coral	Coral	Animal - Anthozoa - anemone	catalase	77	3e-13	contig00526 length=181 numreads=4	TTTTAGAGATGGCAAACCGTTCAAAGGCCACAGAACAACTGAGCGAATTTGCGCAGAGTA						172	6e-42	predicted protein
Contig00526_R	71849674	AAZ50618	Anemonia viridis	Coral	Coral	Animal - Anthozoa - anemone	catalase	77	3e-13	contig00526 length=181 numreads=4	TCGCTCAGTTGTTCTGTGGCCTTTGAACGGTTTGCCATCTCTAAAAATCTCCCCAAAAGT						60	4e-08	predicted protein
Contig00527	71849674	AAZ50618	Anemonia viridis	Coral	Coral	Animal - Anthozoa - anemone	catalase	820	5e-236	contig00527 length=1628 numreads=136	GGCGGAATACAAAAAGTAAACTGAGGATTTATCGAGACAATAGATTGAAAGCCTTTTCTT						65	2e-09	predicted protein
Contig00527_R	71849674	AAZ50618	Anemonia viridis	Coral	Coral	Animal - Anthozoa - anemone	catalase	820	5e-236	contig00527 length=1628 numreads=136	TTCGTTCACGATCAAAGTGGCTCATCTCATCCAAAAACTGAACGTCCTGTAAGAGGATGG						205	3e-51	predicted protein
Contig00528	156405625	XP_001640832	Nematostella vectensis	Coral	Coral	Animal - Anthozoa - starlet sea anemone	predicted protein	216	3e-54	contig00528 length=939 numreads=23	AGTATCTTGTTACACGGTCTGCCGCAAATTTTCCTTTTCGGTGATTTTGATTTCCCCTTC						71	1e-11	predicted protein
Contig00528_R	156405625	XP_001640832	Nematostella vectensis	Coral	Coral	Animal - Anthozoa - starlet sea anemone	predicted protein	216	3e-54	contig00528 length=939 numreads=23	TCCTAAAAAAGAAAGGTGCGTGCAGAAAGCCTGCCTCTAATTTGAAACCATGCCCTAAGA						61	2e-08	predicted protein
Contig00530	156371364	XP_001628734	Nematostella vectensis	Coral	Coral	Animal - Anthozoa - starlet sea anemone	predicted protein	408	7e-112	contig00530 length=1871 numreads=52	GTCCAACAATGTGAGAAAATTAGGGCCTTGTAATGTATTGTTCATTTTTATGACGTGTTG						68	1e-10	hypothetical protein NEMVEDRAFT_v1g222121
Contig00530_R	156371364	XP_001628734	Nematostella vectensis	Coral	Coral	Animal - Anthozoa - starlet sea anemone	predicted protein	408	7e-112	contig00530 length=1871 numreads=52	TGCCTTCATGAGTTTCAAAGAAATCACTGAGTAAGCCGCAGTTTCCAAGTCTTTGAATGG						65	9e-10	hypothetical protein NEMVEDRAFT_v1g143061
Contig00531	156355361	XP_001623637	Nematostella vectensis	Coral	Coral	Animal - Anthozoa - starlet sea anemone	predicted protein	89	3e-16	contig00531 length=697 numreads=9	CGTAAATGCTGGAATAAGTCCTCAGAAGTTGTAAACGACCTTTCCGCAGTGTTTACTTCC						342	2e-92	predicted protein
Contig00531_R	156355361	XP_001623637	Nematostella vectensis	Coral	Coral	Animal - Anthozoa - starlet sea anemone	predicted protein	89	3e-16	contig00531 length=697 numreads=9	CTTGTGTTCTGGTAACAAAAAGTAACTTCGATTGGATCGCATAAAAAAGGAAAGGGATTA						163	3e-39	predicted protein
Contig00535	156356306	XP_001623867	Nematostella vectensis	Coral	Coral	Animal - Anthozoa - starlet sea anemone	predicted protein	85	1e-15	contig00535 length=266 numreads=3	ATTCACAGTGCCACAATCATTGCGGATTTCTGCACCAAGGGTGATATTGGGAAGCAGATT						127	2e-28	predicted protein
Contig00535_R	156356306	XP_001623867	Nematostella vectensis	Coral	Coral	Animal - Anthozoa - starlet sea anemone	predicted protein	85	1e-15	contig00535 length=266 numreads=3	AAATTTGTTCTGGGAACATTCACGAATAGGGGGCAAATGTGTTCCCTCTCTATGGGTCTC						257	3e-67	predicted protein
Contig00541	156374101	XP_001629647	Nematostella vectensis	Coral	Coral	Animal - Anthozoa - starlet sea anemone	predicted protein	184	2e-45	contig00541 length=561 numreads=6	CCAATTGTTTGCAAACCTGGAGTAAGTTGTTGTTGAACCTGGAATATCGCTTGAGTGCTG						79	7e-14	predicted protein
Contig00541_R	156374101	XP_001629647	Nematostella vectensis	Coral	Coral	Animal - Anthozoa - starlet sea anemone	predicted protein	184	2e-45	contig00541 length=561 numreads=6	CATTGCAAGAGAAGTGAATACAATTATCCGACTTCCGTTGGCAGTGAGCACAATGGCTGT						206	3e-52	predicted protein
Contig00547	153791802	NP_001093339	Xenopus laevis	Other	Coral	Animal - amphibian - African Clawed Frogs	cAMP-dependent protein kinase catalyticsubunit alpha	585	2e-165	contig00547 length=1281 numreads=19	GAGCACTTGCGATCTACTTCAATGTTTTCCCTTGTAGCTAGTCTCAAAGAAACAGAATTC						277	4e-73	predicted protein
Contig00547_R	153791802	NP_001093339	Xenopus laevis	Other	Coral	Animal - amphibian - African Clawed Frogs	cAMP-dependent protein kinase catalyticsubunit alpha	585	2e-165	contig00547 length=1281 numreads=19	GCCGATTTTTGAAGAGTTAAACTTACAGCTGCAATGTATTTAACTGATTCCAAAGTGTAC						270	2e-71	apextrin
Contig00548	156395918	XP_001637357	Nematostella vectensis	Coral	Coral	Animal - Anthozoa - starlet sea anemone	predicted protein	63	7e-09	contig00548 length=491 numreads=10	GGCAAAAATGTCCTTAACAGTACCATCAAACCACGCGTAGATTTGCAGTCCTATCTTGGG						189	5e-46	predicted protein
Contig00548_R	156395918	XP_001637357	Nematostella vectensis	Coral	Coral	Animal - Anthozoa - starlet sea anemone	predicted protein	63	7e-09	contig00548 length=491 numreads=10	TGACAGCAAAGAACTCCTGTTAGTCAATATATTACCCAATATATTGGGATGCACATTGTA						94	2e-18	predicted protein
Contig00554	72012955	XP_781782	Strongylocentrotus purpuratus	Other	Coral	Animal - Echinoidea - Sea Urchin	PREDICTED: hypothetical protein	432	3e-119	contig00554 length=1451 numreads=47	ATTGACAAGTGCATGAAGTAAACTTCCGACATCCACGAGTAACGACAGTGGCACTTTGAT						119	6e-26	predicted protein
Contig00554_R	72012955	XP_781782	Strongylocentrotus purpuratus	Other	Coral	Animal - Echinoidea - Sea Urchin	PREDICTED: hypothetical protein	432	3e-119	contig00554 length=1451 numreads=47	ATGTTTAATTCTCTCCTCCAGTTGTGTTTGCACTCTTACTGTGGAAGTCAAGTTGCTATC						64	2e-09	predicted protein
Contig00555	156384232	XP_001633235	Nematostella vectensis	Coral	Coral	Animal - Anthozoa - starlet sea anemone	predicted protein	79	1e-13	contig00555 length=568 numreads=12	ACCATATCGTGAAGAACCATACATCATTTCAGCGTTTGATCTCTGCGTTTGAGGTCTCGG						59	6e-08	predicted protein
Contig00555_R	156384232	XP_001633235	Nematostella vectensis	Coral	Coral	Animal - Anthozoa - starlet sea anemone	predicted protein	79	1e-13	contig00555 length=568 numreads=12	GCTTTGTTAGGTTTTGTGAAAAACCAACGACTGGAAGATGAGTTGTGGGAGGATGCCACA						104	6e-21	predicted protein
Contig00562	75832120	NP_001019725	Bos taurus	Other	Coral	Animal - Mammalia - cattle	TNFAIP3 interacting protein 1	64	7e-09	contig00562 length=657 numreads=15	ACCTTATTACCAAGCATATCCGGCAAGGATACCGTTGGATTATGGGATTAGACGGACGTA						118	1e-25	predicted protein
Contig00562_R	75832120	NP_001019725	Bos taurus	Other	Coral	Animal - Mammalia - cattle	TNFAIP3 interacting protein 1	64	7e-09	contig00562 length=657 numreads=15	AAGTTCTGCACCTGTTCTTCCAGTTTCCTGATTTTTGCCACCAAGTGTCTGTTCTGATTC						75	8e-13	predicted protein
Contig00570	156389561	XP_001635059	Nematostella vectensis	Coral	Coral	Animal - Anthozoa - starlet sea anemone	predicted protein	398	6e-109	contig00570 length=1070 numreads=27	GAGAAACGTTTTGATCAACAGCATAAGTATCTGGGTCAATAAGATCAATATTGACTCCCA						100	4e-20	predicted protein
Contig00570_R	156389561	XP_001635059	Nematostella vectensis	Coral	Coral	Animal - Anthozoa - starlet sea anemone	predicted protein	398	6e-109	contig00570 length=1070 numreads=27	AGGGAGTTGAATGACAATGAAAGGAAAGCGCAGCGAATGCGTATGGTTCAATTGGACACA						89	5e-16	predicted protein
Contig00572	156393384	XP_001636308	Nematostella vectensis	Coral	Coral	Animal - Anthozoa - starlet sea anemone	predicted protein	210	1e-52	contig00572 length=746 numreads=11	GTAAGCATTCTTGTTGAGAAATTTAAGAATTTTTCTCCAAACACCAGAAACAGCACTTGC						71	1e-11	predicted protein
Contig00572_R	156393384	XP_001636308	Nematostella vectensis	Coral	Coral	Animal - Anthozoa - starlet sea anemone	predicted protein	210	1e-52	contig00572 length=746 numreads=11	TGCAATCATCTCTTTCTAAACGTTATTGCGCAGCAAATCTCCAGCATTCTTATCGATCGA						95	1e-18	predicted protein
Contig00577	156398586	XP_001638269	Nematostella vectensis	Coral	Coral	Animal - Anthozoa - starlet sea anemone	predicted protein	68	1e-10	contig00577 length=347 numreads=15	TTTGAGCAAACAGGGCGAAATCCCGCAGAAAAATGATGGAGCTAAAACCATCGGAGTTTC						100	4e-20	predicted protein
Contig00577_R	156398586	XP_001638269	Nematostella vectensis	Coral	Coral	Animal - Anthozoa - starlet sea anemone	predicted protein	68	1e-10	contig00577 length=347 numreads=15	CGAGTTGTTTTATGGCTTTTCACCGAAGTTGTTGACACGGAATGACACTGCATTCACATC						83	4e-15	predicted protein
Contig00581	156390656	XP_001635386	Nematostella vectensis	Coral	Coral	Animal - Anthozoa - starlet sea anemone	predicted protein	205	9e-52	contig00581 length=433 numreads=17	TTTTCACAGGTTTGTCTGAACCTATGGACCACTTCTCTAAAAATCCTCCTTTAGATGTTT						127	2e-28	predicted protein
Contig00581_R	156390656	XP_001635386	Nematostella vectensis	Coral	Coral	Animal - Anthozoa - starlet sea anemone	predicted protein	205	9e-52	contig00581 length=433 numreads=17	AAGGTGAAGCTGGAGTGAGTCCAGATAACTATTGGCGTTTGTCTTCAACACTTAAGCGCT						105	1e-21	predicted protein
Contig00584	156371518	XP_001628810	Nematostella vectensis	Coral	Coral	Animal - Anthozoa - starlet sea anemone	predicted protein	74	6e-12	contig00584 length=624 numreads=20	AATTCCTAAGTTACTACTTGTCGATAACTTCCCGTTTTAAAACGTCCGCCAGGGCTCTGC						123	1e-26	predicted protein
Contig00584_R	156371518	XP_001628810	Nematostella vectensis	Coral	Coral	Animal - Anthozoa - starlet sea anemone	predicted protein	74	6e-12	contig00584 length=624 numreads=20	CGTCGGCACACTATCGGTTATAAGAAAGCAAATAATCAGCTATCTAAGAAGATTTTAATC						60	4e-08	predicted protein
Contig00587	156399612	XP_001638595	Nematostella vectensis	Coral	Coral	Animal - Anthozoa - starlet sea anemone	predicted protein	110	3e-23	contig00587 length=367 numreads=10	CAAAGGAAAATCGTACATTCTAAGTAAAGTCTTTGACCAAGGTGAGGTGTTCCCATTGGG						84	3e-15	predicted protein
Contig00587_R	156399612	XP_001638595	Nematostella vectensis	Coral	Coral	Animal - Anthozoa - starlet sea anemone	predicted protein	110	3e-23	contig00587 length=367 numreads=10	TGCGGATTATCAACGACGCGAAAACGAAATGAAGCAACGATCGATGAATCTCTCCAGATC						149	2e-34	predicted protein
Contig00588	156399612	XP_001638595	Nematostella vectensis	Coral	Coral	Animal - Anthozoa - starlet sea anemone	predicted protein	156	4e-37	contig00588 length=440 numreads=11	AAGAAGTTGAGGATACTTTCAGCAACCTTGTCTGCATTATCAGCCGATGAAGTTGATTCT						149	2e-34	predicted protein
Contig00588_R	156399612	XP_001638595	Nematostella vectensis	Coral	Coral	Animal - Anthozoa - starlet sea anemone	predicted protein	156	4e-37	contig00588 length=440 numreads=11	ACGTTTGTTCACACAAAGTGTACTGAAGCAAAATGTGCCGCCGTGCAGGTTTACGACAAA						95	1e-18	predicted protein
Contig00590	156350381	XP_001622259	Nematostella vectensis	Coral	Coral	Animal - Anthozoa - starlet sea anemone	hypothetical protein NEMVEDRAFT_v1g248528	67	2e-09	contig00590 length=1110 numreads=15	CTGGCGTTTAAATGACGTTTGATCAAAATGTGCTCTTGCTCAAACAAACTTAAGTGTTGT						104	2e-21	predicted protein
Contig00590_R	156350381	XP_001622259	Nematostella vectensis	Coral	Coral	Animal - Anthozoa - starlet sea anemone	hypothetical protein NEMVEDRAFT_v1g248528	67	2e-09	contig00590 length=1110 numreads=15	CAACATCTATCACCACGACCGAGATGTGTGCTGCTAAAACTGTATTGGATTGGGTTTTTT						309	4e-82	predicted protein
Contig00591	156356029	XP_001623734	Nematostella vectensis	Coral	Coral	Animal - Anthozoa - starlet sea anemone	predicted protein	245	9e-63	contig00591 length=1350 numreads=27	GTTTAAGTTGCCTTCCGCTGGAAAAGAAAAAGAAGTCCAAGAAATCTAAAGATGAATTGT						57	1e-06	predicted protein
Contig00591_R	156356029	XP_001623734	Nematostella vectensis	Coral	Coral	Animal - Anthozoa - starlet sea anemone	predicted protein	245	9e-63	contig00591 length=1350 numreads=27	TCCATACTTAGAACAAGTACCTTTACCACCCTCTGTGCAGTCAACCTTGGCAAGAGGAAT						120	6e-26	predicted protein
Contig00594	124001097	XP_001276969	Trichomonasvaginalis G3	Other	Other	Protozoan - anaerobic, flagellated protozoan, a form of microorganism. The parasitic microorganism is the causative agent of trichomoniasis	hypothetical protein TVAG_120590	61	1e-07	contig00594 length=1276 numreads=43	AGTTACAAGAAGCAGATTCTTACGACAGCAAGGTAGACGGTGAAAGCCCAATTTCCCAGA						476	2e-132	predicted protein
Contig00594_R	124001097	XP_001276969	Trichomonasvaginalis G3	Other	Other	Protozoan - anaerobic, flagellated protozoan, a form of microorganism. The parasitic microorganism is the causative agent of trichomoniasis	hypothetical protein TVAG_120590	61	1e-07	contig00594 length=1276 numreads=43	GCTTGTTGAAGAGTCAAACAGACCAGAAGAATGGCTACAGCGCACTTCATCTTGATTGTT						190	2e-47	predicted protein
Contig00598	146163394	XP_001011355	Tetrahymena thermophila SB210	Other	Other	Protist - ciliated protozoan	Protein kinase C terminal domain containingprotein	64	3e-09	contig00598 length=186 numreads=2	ATGCACGAGCGTCGGATTGTGTACCGGGACTTGAAGCCCGAGAACGTGGTTTTGGATCAA						65	2e-09	predicted protein
Contig00598_R	146163394	XP_001011355	Tetrahymena thermophila SB210	Other	Other	Protist - ciliated protozoan	Protein kinase C terminal domain containingprotein	64	3e-09	contig00598 length=186 numreads=2	TTTCCTGGAGAAGATGGACAAGAGCTCTCCTCCTAGGCAAGGTTCCCAGAAGAAAGTGCA						64	4e-09	hypothetical protein NEMVEDRAFT_v1g225411
Contig00601	156371204	XP_001628655	Nematostella vectensis	Coral	Coral	Animal - Anthozoa - starlet sea anemone	predicted protein	180	6e-44	contig00601 length=577 numreads=7	AGTCATGAGTTCTAGAGTGGGCCTTTGAAACAGACGTTAAATCCTCCAGTGATACGCTTG						423	1e-116	predicted protein
Contig00601_R	156371204	XP_001628655	Nematostella vectensis	Coral	Coral	Animal - Anthozoa - starlet sea anemone	predicted protein	180	6e-44	contig00601 length=577 numreads=7	AATGCGTAAAACTACAGACTCAAAGACTTGCGAGTTTACGGCATCTACAACGAGAGAGAC						67	3e-10	predicted protein
Contig00602	156373939	XP_001629567	Nematostella vectensis	Coral	Coral	Animal - Anthozoa - starlet sea anemone	predicted protein	152	6e-36	contig00602 length=386 numreads=7	AGTTAAATGGCAATATGCAAACTTGACTGCAGGCGATTGTCTGTTCTTGCCCTACAGCTA						60	3e-08	predicted protein
Contig00602_R	156373939	XP_001629567	Nematostella vectensis	Coral	Coral	Animal - Anthozoa - starlet sea anemone	predicted protein	152	6e-36	contig00602 length=386 numreads=7	TAAAATTGTCTCGCTGAATGTACCGCACATGAGAAATGGCAAGACTTTAACTTCCCGTGA						59	1e-07	predicted protein
Contig00608	115612023	XP_001175510	Strongylocentrotus purpuratus	Other	Coral	Animal - Echinoidea - Sea Urchin	PREDICTED: similar to TPD52L2	86	2e-15	contig00608 length=751 numreads=10	CTAAGCAAATCTCAGAGATTTCTCCGTCGTTGTCTGCTTCATGTGCTTCCATCCCTTTAC						112	2e-23	predicted protein
Contig00608_R	115612023	XP_001175510	Strongylocentrotus purpuratus	Other	Coral	Animal - Echinoidea - Sea Urchin	PREDICTED: similar to TPD52L2	86	2e-15	contig00608 length=751 numreads=10	CAAATCTTCCAGACATTCCAAACTTATTTTTAGTGAAGTGATTCAAAAGAAGTTGCAGCC						54	3e-06	hypothetical protein NEMVEDRAFT_v1g248502
Contig00613	115666703	XP_001188061	Strongylocentrotus purpuratus	Other	Coral	Animal - Echinoidea - Sea Urchin	PREDICTED: similar to scavenger receptorcysteine-rich protein	115	7e-25	contig00613 length=432 numreads=9	TAGTCTTAACCCAAAGCATTCGACACTCGCATCCATGTAGTGAGCCCATCTCTTTTGAAC						55	1e-06	predicted protein
Contig00613_R	115666703	XP_001188061	Strongylocentrotus purpuratus	Other	Coral	Animal - Echinoidea - Sea Urchin	PREDICTED: similar to scavenger receptorcysteine-rich protein	115	7e-25	contig00613 length=432 numreads=9	AAGTGAATTGCACGGGAGATGAGCCTTCGTTGTCATTTTGCCGTCATTTACCTTGGAATG						66	6e-10	predicted protein
Contig00619	156397107	XP_001637733	Nematostella vectensis	Coral	Coral	Animal - Anthozoa - starlet sea anemone	predicted protein	237	1e-60	contig00619 length=963 numreads=38	TGGGCACAACTTAAAACGTTGCTCTGTTTGTATTCATTTATGTTCTGCTTAAGGATTTGC						243	3e-62	predicted protein
Contig00619_R	156397107	XP_001637733	Nematostella vectensis	Coral	Coral	Animal - Anthozoa - starlet sea anemone	predicted protein	237	1e-60	contig00619 length=963 numreads=38	TAAGGAAGGCAGTACTTTTCTCCACACCGAATTTCAGCTGTTGCGTTAGGTAAGACGATC						106	1e-21	predicted protein
Contig00620	157278293	NP_001098248	Oryzias latipes	Other	Coral	Animal - Vertebrata - fish - Medaka and Japanese killifish	beclin 1	104	7e-21	contig00620 length=645 numreads=11	AATCTTCTCTTGAAAAGATCGCAAGCAGCGAAACCGAATTATAAACTCAACTTAGTTTCA						113	4e-24	predicted protein
Contig00620_R	157278293	NP_001098248	Oryzias latipes	Other	Coral	Animal - Vertebrata - fish - Medaka and Japanese killifish	beclin 1	104	7e-21	contig00620 length=645 numreads=11	ATGAACTCAAGGACTACAACGTTTTCTTCAACAAGCTAAACGAAAAGCCTTCCGTAGATA						94	1e-18	predicted protein
Contig00621	41053413	NP_956970	Danio rerio	Other	Coral	Animal - vertebrata - zebra fish	hypothetical protein LOC393649	98	2e-19	contig00621 length=215 numreads=4	GTTGCTCCAGACTTCTTTGAATACTTTGAAGCTACTGAGTCATTACTAGAAAAAGACCCC						192	7e-47	predicted protein
[truncated: 14,603 more rows]

## Sheet: Table S5
Table S5. Summary of microarray targets for which 0.5, 1.8 and 7.2 mg/L (measured concentrations) of RDX caused significant differential expression (ANOVA including Benjamini and Hochberg multiple comparisons test with post-hoc parametric t-test (p = 0.05) and Log2 fold change cut off of 1.5) in coral tissue in a 5d exposure. All tests and fold change values represent RDX exposed coral relative t…
[truncated: 541 more rows]

[truncated: 1 more sheets: Table S6]
